# Supplementary material for: Unveiling Pharmacological Mechanisms of Bombyx mori (Abresham), a Traditional Arabic Unani Medicine for Ischemic Heart Disease: An Integrative Molecular Simulation Study
Source: Pharmaceutics. 2025 Feb 24;17(3):295. doi: 10.3390/pharmaceutics17030295 (PMC11944354; doi:10.3390/pharmaceutics17030295)
Supplement: Supplementary file 1 [file pharmaceutics-17-00295-s001.zip]

Archive with 5 entries (5 files):
- Supplementary Data S1 - Computing Power.pdf
- Supplementary Data S2 - Chemical Compound and Protein Dataset.xlsx
- Supplementary Data S3 - Network Pharmacology.xlsx
- Supplementary Data S4 - Molecular Docking Results.xlsx
- Supplementary Data S5 - Molecular Interactions.xlsx
