# Supplementary material for: Unveiling Pharmacological Mechanisms of Bombyx mori (Abresham), a Traditional Arabic Unani Medicine for Ischemic Heart Disease: An Integrative Molecular Simulation Study
Source: Pharmaceutics. 2025 Feb 24;17(3):295. doi: 10.3390/pharmaceutics17030295 (PMC11944354; doi:10.3390/pharmaceutics17030295)
Supplement: Supplementary file 1 [file pharmaceutics-17-00295-s001.zip › Supplementary Data S2 - Chemical Compound and Protein Dataset.xlsx]

## Sheet: Chemical Compounds
Pubchem CID	Molecule Name	MW (g/mol)	MlogP	Hdon	Hacc	Bioavailability Score	BBB Score	Drug-likeness Score	Canonical SMILES
1491	2,4-Dihydroxybenzoic acid	154.12	0.4	3	4	0.56	2.66	0.52	C1=CC(=C(C=C1O)O)C(=O)O
7420	3-Hydroxy benzoic acid	138.12	0.99	2	3	0.85	2.82	-0.6	C1=CC(=CC(=C1)O)C(=O)O
5280443	Apigenin	270.24	0.52	3	5	0.55	2.97	0.39	C1=CC(=CC=C1C2=CC(=O)C3=C(C=C(C=C3O2)O)O)O
10467	Arachidic acid	312.5	5.13	1	2	0.85	4.4	-0.54	CCCCCCCCCCCCCCCCCCCC(=O)O
8215	Behenic acid	340.6	5.58	1	2	0.85	4.38	0.54	CCCCCCCCCCCCCCCCCCCCCC(=O)O
243	Benzoic acid	122.12	1.60	1	2	0.85	3.91	-1	C1=CC=C(C=C1)C(=O)O
171548	Biotin	244.31	0.74	3	3	0.56	2.37	-0.33	C1[C@H]2[C@@H]([C@@H](S1)CCCCC(=O)O)NC(=O)N2
689043	Caffeic acid	180.16	0.70	3	4	0.56	2.8	-0.35	C1=CC(=C(C=C1/C=C/C(=O)O)O)O
9064	Catechin	290.27	0.24	5	6	0.55	2.73	0.64	C1[C@@H]([C@H](OC2=CC(=CC(=C21)O)O)C3=CC(=C(C=C3)O)O)O
1794427	Chlorogenic acid	354.31	-1.05	6	9	0.11	1.74	0.79	C1[C@H]([C@H]([C@@H](C[C@@]1(C(=O)O)O)OC(=O)/C=C/C2=CC(=C(C=C2)O)O)O)O
5282768	Eicosenoic acid	310.5	5.03	1	2	0.85	4.4	-0.3	CCCCCCCC/C=C\CCCCCCCCCC(=O)O
5281855	Ellagic acid	302.19	0.14	4	8	0.55	2.51	-1.11	C1=C2C3=C(C(=C1O)O)OC(=O)C4=CC(=C(C(=C43)OC2=O)O)O
72276	Epicatechin	290.27	0.24	5	6	0.55	2.73	0.64	C1[C@H]([C@H](OC2=CC(=CC(=C21)O)O)C3=CC(=C(C=C3)O)O)O
72277	Epigallocatechin	306.27	-0.29	6	7	0.55	2.5	-0.04	C1[C@H]([C@H](OC2=CC(=CC(=C21)O)O)C3=CC(=C(C(=C3)O)O)O)O
5280793	Ergocalciferol	396.6	0.34	1	1	0.55	3.99	-0.16	C[C@H](/C=C/[C@H](C)C(C)C)[C@H]1CC[C@@H]\2[C@@]1(CCC/C2=C\C=C/3\C[C@H](CCC3=C)O)C
440735	Eriodictyol	288.25	0.16	4	6	0.55	2.77	0.96	C1[C@H](OC2=CC(=CC(=C2C1=O)O)O)C3=CC(=C(C=C3)O)O
445858	Ferulic acid	194.18	1	2	4	0.85	2.97	-0.61	COC1=C(C=CC(=C1)/C=C/C(=O)O)O
5281614	Fisetin	286.24	-0.03	4	6	0.55	2.79	0.46	C1=CC(=C(C=C1C2=C(C(=O)C3=C(O2)C=C(C=C3)O)O)O)O
135398658	Folic acid	441.4	-0.62	6	9	0.11	1.89	1.09	C1=CC(=CC=C1C(=O)N[C@@H](CCC(=O)O)C(=O)O)NCC2=CN=C3C(=N2)C(=O)NC(=N3)N
5281616	Galangin	270.24	0.52	3	5	0.55	3.03	-0.15	C1=CC=C(C=C1)C2=C(C(=O)C3=C(C=C(C=C3O2)O)O)O
370	Gallic acid	170.12	-0.16	4	5	0.56	2.52	-0.22	C1=C(C=C(C(=C1O)O)O)C(=O)O
3469	Gentisic acid	154.12	0.40	3	4	0.56	2.66	0.3	C1=CC(=C(C=C1O)C(=O)O)O
72281	Hesperetin	302.28	0.41	3	6	0.55	2.89	0.59	COC1=C(C=C(C=C1)[C@@H]2CC(=O)C3=C(C=C(C=C3O2)O)O)O
5280863	Kaemperol	286.24	-0.03	4	6	0.55	2.78	0.5	C1=CC(=CC=C1C2=C(C(=O)C3=C(C=C(C=C3O2)O)O)O)O
3893	Lauric acid	200.32	3.15	1	2	0.85	4.15	-0.54	CCCCCCCCCCCC(=O)O
5280934	Linolenic acid	278.4	5.88	1	2	0.17	4.4	0.09	CC/C=C\C/C=C\C/C=C\CCCCCCCC(=O)O
5280445	Luteolin	286.24	-0.03	4	6	0.55	2.75	0.38	C1=CC(=C(C=C1C2=CC(=O)C3=C(C=C(C=C3O2)O)O)O)O
5287554	Menaquinone-7	649	16.86	0	2	0.55	3.78	0.62	CC1=C(C(=O)C2=CC=CC=C2C1=O)C/C=C(\C)/CC/C=C(\C)/CC/C=C(\C)/CC/C=C(\C)/CC/C=C(\C)/CC/C=C(\C)/CCC=C(C)C
5281672	Myricetin	318.23	-1.08	6	8	0.55	2.32	-0.24	C1=C(C=C(C(=C1O)O)O)C2=C(C(=O)C3=C(C=C(C=C3O2)O)O)O
11005	Myristic acid	228.37	3.69	1	2	0.85	4.29	-0.54	CCCCCCCCCCCCCC(=O)O
439246	Naringenin	272.25	0.71	3	5	0.55	2.99	0.82	C1[C@H](OC2=CC(=CC(=C2C1=O)O)O)C3=CC=C(C=C3)O
938	Niacin	123.11	-1.13	1	3	0.85	2.84	0.3	C1=CC(=CN=C1)C(=O)O
637540	o-Coumaric acid	164.16	1.28	2	3	0.85	2.97	-1.43	C1=CC=C(C(=C1)/C=C/C(=O)O)O
637542	p-Coumaric acid	164.16	1.28	2	3	0.85	2.96	-0.81	C1=CC(=CC=C1/C=C/C(=O)O)O
135	p‑hydroxy benzoic acid	138.12	0.99	2	3	0.85	2.82	-0.37	C1=CC(=CC=C1C(=O)O)O
985	Palmitic acid	256.42	4.19	1	2	0.85	4.36	-0.54	CCCCCCCCCCCCCCCC(=O)O
445638	Palmitoleic acid	254.41	4.09	1	2	0.85	4.36	-0.3	CCCCCC/C=C\CCCCCCCC(=O)O
6613	Pantothenic acid	219.23	-0.80	4	5	0.56	2.06	0.62	CC(C)(CO)[C@H](C(=O)NCCC(=O)O)O
5284607	Phytonadione	450.7	5.64	0	2	0.55	4.55	0.93	CC1=C(C(=O)C2=CC=CC=C2C1=O)C/C=C(\C)/CCC[C@H](C)CCC[C@H](C)CCCC(C)C
72	Protocatechuic acid	154.12	0.40	3	4	0.56	2.67	0.23	C1=CC(=C(C=C1C(=O)O)O)O
1054	Pyridoxin	169.18	-0.91	3	4	0.55	2.94	0.71	CC1=NC=C(C(=C1O)CO)CO
5280343	Quercetin	302.23	-0.56	5	7	0.55	2.55	0.52	C1=CC(=C(C=C1C2=C(C(=O)C3=C(C=C(C=C3O2)O)O)O)O)O
493570	Riboflavin	376.4	-0.54	5	8	0.55	1.68	0.62	CC1=CC2=C(C=C1C)N(C3=NC(=O)NC(=O)C3=N2)C[C@@H]([C@@H]([C@@H](CO)O)O)O
5280805	Rutin	610.5	-3.89	10	16	0.17	1.21	0.91	C[C@H]1[C@@H]([C@H]([C@H]([C@@H](O1)OC[C@@H]2[C@H]([C@@H]([C@H]([C@@H](O2)OC3=C(OC4=CC(=CC(=C4C3=O)O)O)C5=CC(=C(C=C5)O)O)O)O)O)O)O)O
338	Salicylic acid	138.12	0.99	2	3	0.85	2.83	0.02	C1=CC=C(C(=C1)C(=O)O)O
637775	Sinapic acid	224.21	0.73	2	5	0.56	2.94	-1.07	COC1=CC(=CC(=C1O)OC)/C=C/C(=O)O
5281	Stearic acid	284.5	4.67	1	2	0.85	4.4	0.54	CCCCCCCCCCCCCCCCCC(=O)O
10742	Syringic acid	198.17	0.49	2	5	0.56	2.87	-0.81	COC1=CC(=CC(=C1O)OC)C(=O)O
444539	t-Cinnamic acid	148.16	1.90	1	2	0.85	4.26	-1.17	C1=CC=C(C=C1)/C=C/C(=O)O
1130	Thiamine	265.36	0.05	2	3	0.55	4.48	0.87	CC1=C(SC=[N+]1CC2=CN=C(N=C2N)C)CCO
14985	Tocopherol	430.7	6.14	1	2	0.55	4.59	0.48	CC1=C(C2=C(CC[C@@](O2)(C)CCC[C@H](C)CCC[C@H](C)CCCC(C)C)C(=C1O)C)C
5281426	Umbelliferone	162.14	1.04	1	3	0.55	3.83	-0.65	C1=CC(=CC2=C1C=CC(=O)O2)O
8468	Vanillic acid	168.15	0.74	2	4	0.85	2.86	-0.18	COC1=C(C=CC(=C1)C(=O)O)O

## Sheet: Protein Dataset
Protein / Peptide	UniProt ID	Length (AA)	Sequence	Protein Binding Sites (Number of Residues)
Antibacterial peptide enbocin	P48821	59	MNFTRIIFFLFVVVFATASGKPWNIFKEIERAVARTRDAVISAGPAVRTVAAATSVASG	1,10,11,12,17,18,19,20
ATP synthase protein 8	Q9ME79	53	MPQMMPINWIFFLFFFICIFLIFNIMNYFIYEKKMHLINKFNQKKKLTFNWKW	20,21,24
Bombyxin A-1	Q17192	92	MKILLAIALMLSTVMWVSTQQPQRVHTYCGRHLARTLADLCWEAGVDKRSGAQFASYGSAWLMPYSEGRGKRGIVDECCLRPCSVDVLLSYC	23,28,30,33,35,39,45,50,67,77,86,92
Bombyxin A-2	P15411	89	MKILLAIALMLSTVMWVSTQQPQEVHTYCGRHLARTMADLCWEEGVDKRSDAQFASYGSAWLMPYSAGRGIVDECCLRPCSVDVLLSYC	21,29,38,47,57,69,78,89
Bombyxin A-3	P26726	92	MKILLAIALMLSTVMWVSTQQPQGVHTYCGRHLARTLANLCWEAGVDKRSDAQYVSYGSAWLMPYSEGRGKRGIVDECCLRPCSVDVLLSYC	21,28,37,47,77,86,92
Bombyxin A-4	P26727	92	MKILLAIALMLSTVMWVSTQQPQGVHTYCGRHLARTLADLCWEAGVDKRSGAQFASYGSAWLMPYSEGRGKRGIVDECCLRPCSVDVLLSYC	21,29,38,66,77,85,92
Bombyxin A-5	P26728	92	MKLLLAIALMLTTVMWASTQQPQTVHTYCGHHLARTLADLCWEAGVDKRSDAQFASYGSAWLMPYSEGRDQRGIVDECCLRPCSVDVLLSYC	21,28,36,46,74,87,92
Bombyxin A-6	P26729	92	MKILLAIALMLSTVMWVSTQQPQAVHTYCGRHLARTLADLCWEAGVDKRSGAQFASYGSAWLMPYSEGRGKRGIVDECCLRPCSVDVLLSYC	23,30,40,49,65,79,92
Bombyxin A-7	P26730	92	MKLLLAIALMLTIVMWVSTQQPQAVHTYCGRHLARTLADLCWEAGVDKRSDAQYASYGSAWLMPYSEGRGKRGIVDECCLRPCSVDVLLSYC	21,28,38,49,80,86,92
Bombyxin A-8	P26731	89	MKLLLTIALMLSTVMWVSTQQPQEVHTYCGRHLARTMADLCWEAGVDKRSDAQFASYGSAWLMPYSAGRGIVDECCLRPCSVDVLLSYC	23,30,39,48,72,82,89
Bombyxin A-9	P26732	92	MKLLLAIALMLTTVMWASTQQPQAVHTYCGRHLARTLADLCWEAGVDKRSDAQFASYGSAWLMPYSEGRDQRGIVDECCLRPCSVDVLLSYC	23,30,40,49,69,84,92
Bombyxin B-1	P26733	89	MKTSVMFMLVIVISLMCSGEAQEVARTYCGRHLADTLADLCFGVEKRGGAQYAPYFWTRQYLGSRGKRGVVDECCFRPCTLDVLLSYCG	23,30,39,51,67,80,89
Bombyxin B-10	Q17194	87	MKTILIFLVVISLMYSGEAQEVAHTYCGRHLADTLADLCFGVEKRSGAQYAPYFWTRQYLGSRGKRSVVDECCFRPCTLDVLLSYCD	20,26,35,56,70,82,87
Bombyxin B-11	Q17196	93	MMKTAVMFILVVVISLTYSSEEQEVARTYCGRHLANILAYVCFGVEKRGGAQYAPYWQETYLRSRKGPGVVDECCFRPCKLEVLKSFFFFFCD	24,31,43,58,72,83,93
Bombyxin B-12	P29519	90	MMKTTIMFMLVVVISLTYSSEEQEVARTYCGAHLANTLADLCFGVEKRSGAQYAPYFWTRQYLGSRGKRGVVDECCFQPCTLDVLLSYCG	23,29,42,58,73,85,90
Bombyxin B-2	P26734	89	MKTSVMFMLVFVISLMCSSEAQEVARTYCGRHLADTLADLCFGVEKRSGAQYAPYFWTRQYLGSRGKRGVVDECCFRPCTLDVLLSYCG	23,29,40,54,65,80,89
Bombyxin B-3	P26737	90	MMKTTIMFMLVVVISLTYSSEEQEVARTYCGAHLANTLADLCFGVEKRSGAQYAPYFWTRQYLGSRGKRGVVDECCFRPCTLDVLLSYCG	22,29,40,55,65,75,90
Bombyxin B-4	P26738	90	MMKTAVMFMLVVVINLMCSGEAQEVARTYCGRHLADTLADLCFGVEKRSGAQYAPYFWTRQYLGSRGKRGVVDECCFRPCTLDVLLSYCG	24,30,39,52,67,82,90
Bombyxin B-5	P26739	90	MMKTAVMFILVVVISLTYSSEEQEVARTYCGRHLANILAYVCFGVEKRGGAQYAPYWQETYLRSRKGPGVVDECCFRPCKLEVLKSYCGV	22,29,42,54,65,75,90
Bombyxin B-6	P26740	90	MMKTSVMFMLVVVISLMCSSEAQEVARTYCGRDLADTLADLCFGVEKRGVAQYAPYFWTRQYLGSRGKRGVVDECCFRPCTLDVLLSYCG	1,10,29,58,76,84,90
Bombyxin B-7	P26741	90	MMKTSVMLMLVVVISLMCSGEAQEVARTYCGRHLADTLADLCFGVEKRGGAQYAPYFWTRQYLGSRGKRGVVDECCFRPCTLDVLLSYCG	24,31,40,53,61,79,90
Bombyxin B-8	P26742	88	MKTSVIFVLIVLNLMWSGEAQEVARTYCGSHLADTLADLCFGVVKRGGAQYAPYFWQKAYLGSRGKRGVVDECCFRPCTLDVLASYCG	22,28,38,48,60,70,88
Bombyxin B-9	P26743	90	MMKTAVMFILVVVISLTYSSEEQEVARTYCGRHLANILAYVCFGVEKRGGAQYAPYWQETYLRSRKEPGVVDECCFRPCKLEVLKSYCGV	22,30,38,51,61,73,90
Bombyxin C-1	P15410	91	MKLVMLLVVVSAMLVLGGAQTASQFYCGDFLARTMSSLCWSDMQKRSGSQYAGYGWPWLPPFSSSRGKRGIVDECCYRPCTIDVLMSYCDN	20,27,36,46,68,77,90
Bombyxin C-2	P26735	93	MKLVILLVVVSAMLVLGGAQTASQFYCGDFLARTMSILCWPDMPKRSGSQYAGYGWPWLPPFSSSRGKRGIVDECCYRPCTTDVLKLYCDKQITI	20,27,33,45,62,75,95
Bombyxin D-1	P26736	90	MKLLGFFLSWVSVCAIVSASEEGHIYCGRYLAYKMADLCWRAGFEKRSVAHYAGYGWPLLPSLSEERGKRGIADECCLQPCTNDVLLSYC	19,27,39,52,77,86,90
Bombyxin E-1	P21808	98	MNRPVFLVLLLTGFLCIAAQEANVAHHYCGRHLANTLADLCWDTSVEKRSESSLASYSSRGWPWLPTPNFNKRAIKKRGVVDECCIQPCTLDVLATYC	19,27,39,58,75,89,98
Bombyxin F-1	P91896	95	MKLVVIVLLVISVSILVSAQELGGSRRYCGRHLAQTMAVLCWGIDEMSAEKRNSDMVYEDSGMPELLPADTRKKRGIIDECCLQACTRDVLLSYC	22,29,41,54,71,82,95
Bombyxin G-1	O61271	90	MKLIIFVVFCITIYGSTSGQQEVARRYCGRHLAVTMADLCFGVQFDKRNTQYEGYHWPLLAYSEERIKRQGIADECCLVPCTTNVLSSYC	22,28,38,62,74,84,90
Bursicon	Q566B1	160	MSVLNTFLVIVALILCYVNDFPVTGHEVQLPPGTKFFCQECQMTAVIHVLKHRGCKPKAIPSFACIGKCTSYVQVSGSKIWQMERTCNCCQESGEREATVVLFCPDAQNEEKRFRKVSTKAPLQCMCRPCGSIEESSIIPQEVAGYSEEGPLYNHFRKSL	79,87,136,146,156,160
Cecropin	P14666	35	RWKIFKKIEKVGQNIRDGIVKAGPAVAVVGQAATI	2,5,6,9
Cecropin-A	Q27239	63	MNFVRILSFVFALVLALGAVSAAPEPRWKLFKKIEKVGRNVRDGLIKAGPAIAVIGQAKSLGK	3,6,7,10,55,59
Cecropin-B	P04142	63	MNFAKILSFVFALVLALSMTSAAPEPRWKIFKKIEKMGRNIRDGIVKAGPAIEVLGSAKAIGK	28,31,32,35
Cecropin-D	O76146	61	MKFSKIFVFVFAIVFATASVSAAPGNFFKDLEKMGQRVRDAVISAAPAVDTLAKAKALGQG	3,6,7,10,49,52,53,56
CHH-like protein	Q9NL55	110	MHLSSVQFAWAALVALAVSAAGALPSSAPHHVERRSFFTLECKGVFDAAIFARLDRICDDCFNLFREPQLYTLCRAECFTTPYFKGCMESLYLYDEKEQIDQMIDFVGKR	27,34,43,52,62,75,85,96,101,110
Chorion class A protein L11	P08826	129	MSTFAFLLLCVQACLIQNVYGQCLGRGLGGCGCGGGLGGYGLGYGLGGYGGGYGYGGYGGGYYGGYGGEGVGNVGVAGVLPVGGVTAVGGRVPIIGGVEFGGPACAGGCVSICGHCAPTCGCGYGGLYY	1,9,19,27,46,57,66,69
Chorion class A protein L12	P08825	132	MSTFAFLLFCAQACLIQNVCGLYLGGLGGCGCGGGWNGWNGLGGGWNGLGVGWNGIDGGYGAGCGSYGGEGIGNVGVAGELPVGGVTAVGGRVPIIGGVEYGGPACAAGAVSICGHCAPTCGCGRAGLGGYY	2,9,18,34,48,60,71,83,109,115
Chorion class A protein M2774	P08929	100	GGGWNGWNGLGGGWNGLGVGWSRLDGGYGGGCGSYGGEGIGNVGVADELPVGGVTAVGGRVPIIGGVEYGGPARAAGAVSICGHCAPTCGCGRAGLGGYY	32,43,53,67,83,94,99
Chorion class B protein B.L1	P05685	147	IGCGRGCGGRGYGGLGYGGLGYGGLGYGGLGGGCGRGFSGGGLPVATASAAPTGLGIASENRYEGTVGVCGNLPFLGTAAVAGEFPTVGIGEILYGCGNGAVGITREGGLGYGAGYGGGYGLGYGGYGGGYGLGYGGYGGCGCGCGY	1,12,30,47,79,90,103,112,124,138,146
Chorion class B protein ERB4	Q17217	194	MSSNVIVLCVSALFIQCAVSQCVGRIGSLRGGPFDGWGYDGLGYDGFGIGGWNGRGCGGLGDDIAAAAALGASHGGTLAVVSTSAAPTGLGIASENVYEGSVGVCGNLPFLGTADVAGEFPTAGLGGIDYTCGDGAVGITVENAINGISNVGYGLAPGIVGPAVAAPALGYGPGISSLGYNTAGRGCGCGANYY	1,10,23,45,66,81,114,137,153,172,192
Chorion class B protein L11	P08827	168	MAAKLILFVCATALVAQSALGIGCGCGCGGRGYGGLGYGGLGYGGLGYGGYGGGCGRGFSGGGLPVATASAAPTGLGIASENRYEGTVGVCGNLPFLGTADVAGEFPTAGIGEILYGCGNGAVGITREGGLGFGAGYGGGYGLGYGGYGGGYGLGYGGYGGCGCGCGY	1,11,25,48,62,97,113,123,141,153,164
Chorion class B protein L12	P08828	161	MAAKLILFVCATALVAQSVLSIGCGCGGRGYGGLGYGGLGYGGLGGGCGRGFSGGGLPVATASAAPTGLGIASENRYEGTVGVCGNLPFLGTADVAGEFPTAGIGEIDYGCGNGAVGITREGGFGYGAGYGDGYGLGFGGYGGGYGLGNGGYGGCGCGWGY	1,11,25,59,89,111,121,134,149,159
Chorion class B protein M1768	P08916	126	YGGLGYGGLGGGCGRGFSGGGLPVATASAAPTGLGIASENRYEGTVGVSGNLPFLGTADVAGEFPTAGIGEIDYGCGNGAVGITREGGFGYGAGYGDGYGLGFGGYGGGYGLGYGGYGGCGCSWGY	4,17,36,46,55,69,83,91,111,122
Chorion class B protein M2410	P08917	110	YGGLGYGGLGYGGLGYGGLGGGCGRGFSGGGLPVATASAAPTGLGVASENRYEGTVGVSGNLPFLGTADVAGEFPTAGIGEIFYGCGNGDVGITREGGLGYGAGYGGGYG	41,51,58,69,84,92,95
Chorion class B protein M2807	P08914	119	GGLGGGCGRGFSGGGLPVATASAAPTGLGIASENRYEGTVGVCGNLPFLGTADVAGEFPTAGIGEIDYGCGNGAVGITREGGLGYGAGYGDGYGLGYGGYGGGYGLGYGGYGGCGCGCG	5,17,26,39,48,71,82,97,108,114,119
Chorion class B protein M3A5	P08915	91	VASENRYEGTVGVSGNLPFLGTADVAGEFPTAGIGEILYGCGNGAVGITREGGLGYGAGYGGGYGLGYGGYGGGYGLGYGGYGGCGCGCGY	2,8,24,37,51,64,75,87
Chorion class CA protein ERA.1	P13531	119	MSTFAVLLLCVQACLIQNVYSQCLGRVGPGGPPLGPYGGPLGGPGYGPVGYGGCGGYGGSGIGNVAVAGELPVAGSTGVMGQVPVIGAVEFAGPACAVGSVSISGACGPTCGCGGSPYY	2,10,21,34,50,62,72,79,85,96,108,115
Chorion class CA protein ERA.2	Q17212	119	MSKLVVFLFCIQVCFIQNVYSQCLGRVGPGGPPLGPYGGPLGGPGYGPVGYGGCGGYGGSGIGNVAVAGELPVAGSTGVTGQVPVIGAVEFAGPACAVGSVSISGACGPTCGCGGSPFY	1,8,21,31,45,57,67,77,88,103,115
Chorion class CA protein ERA.3	Q17213	119	MSYFVVFAICIQACLFHNVYSQCLGRVGPGGPPLGPYGGPLGGPGYGPVGYGGCGGYGGSGIGNVAVAGELPVVGSSAVMGQVPVIGAVEFAGPACAVGSVSISGACGPTCGCGGLPYY	1,9,15,24,39,50,57,71,82,91,104,115
Chorion class CA protein ERA.4	P08829	121	MSSSFFCFFLFCFQTCLIQNVYSQCLGRVGPGGPPLGPYGGPLGGPGYGPVGYGGCGGYGGSGIGNVAVAGELPVAGSAAVLGQVPVIGAVEFAGPACAVGSVSISGACGPTCGCGGSPYY	1,10,20,36,51,64,74,85,93,105,117
Chorion class CA protein ERA.5	Q17214	119	MSTYTFVLFCLQICLIQNVYSQCLGRVGPGGPPVGPYGGPLGGPGYGPVGYGGCGGYGGSGIGNVAVAGELPVAGSSAVMGQVPVIGAVEFAGPACAVGSVSISGACGPTCGCGGSPYY	2,9,18,33,48,65,78,91,102,111,115
Chorion class CB protein M5H4	P08830	174	MTTIVVLICASALFVQLAFSQCLGRDPVIGFGGAYGSGWGGYDAISPYDGLGYGVPYSAGFIGLSPSNLAASCGGALAVNSLSPTTPTGLTVASENTIEGNLGIFGQLPFLGAVATDGAFSTGGIGAVLYGCGDGAIGIVSEAPIVAPASIGYGQWPVNAGYKGIGPCGCGGLY	1,11,24,35,43,57,70,81,104,133,137
Chorion class high-cysteine HCA protein 12	P05687	124	MFTFALLLLCVQGCLIQNVYGQCCGCGCGGGCGCGCYGGEGDGNVNVCGELPVCGETLVCGRVPICGGVCFKGPACASGCVSICGRCCGCGCGGCGGCGCGCGGCGCGCGGCGGCGCGRRCCCC	1,9,19,35,47,56,65,75,89,112,124
Chorion class high-cysteine HCA protein 13	P20729	17	MFTFAILLLCVQGCLIQ	1,6,9,12,14,17
Chorion class high-cysteine HCB protein 12	P05688	131	MAAKLIVFVCAIALVAQSVLGTGCGCCCRGCGCGCGGCGCGCCENFRVCSNSAAPTGLSICSENRYKGDVCVCGEVPFLGTADVCGNMCSSGCGCIDYGCGNGCVGITRSCGGCGCGCGGCGCGCGGCGCC	1,10,26,46,55,66,75,84,98,113,128
Chorion class high-cysteine HCB protein 13	P20730	178	MAAKLILFVCAIALVAQSVLGTGCGCCCRGCGCGCGGCGSRCCDRFCLCSNSAAPTGLSICSENRYNGDVCVCGEVPFLGTADVCGDMCSSGCGCIDYGCGDGCVGITQSCGGCGCGCGGCGGCGCGGCGGCGCGGCGGCGCCGGCGGCGCGCGGCGGCGCCGGCGGCGCGCGGCGCC	1,11,21,42,55,71,83,95,110,131,164,167
Chorion protein ERB.1	P13532	177	MAFRGIVVLASALFVQSALSQCVGRAGPGLGGYRGGWDGFGYDGLGYDGAGYGWNGRLGCGGLGDDIAAASALGASHGGTLAVVTSSAAPTGLGIASENSYEGGVGICGNLPFLSTASIAGELRTGGTGGIDYGCGNGAVGITVESVISPAINYAPAGAPLGRSFNRGCGCGAANPY	1,11,21,57,69,81,97,108,122,133,143,166,175
Chymotrypsin inhibitor SCI-I	P10831	62	DKPTTKPICEQAFGNSGPCFAYIKLYSYNQKTKKCEEFIYGGCQGNDNRFITLAECEQKCIK	2,10,19,29,39,50,60,62
Chymotrypsin inhibitor SCI-II	P10832	62	DKPTTKPICEQAFGNSGPCFAYIKLYSYNQKTKKCEEFIYGGCKGNDNRFDTLAECEQKCIK	1,8,17,28,39,50,59,62
Chymotrypsin inhibitor SCI-III	P07481	63	DEPTTDLPICEQAFGDAGLCFGYMKLYSYNQETKNCEEFIYGGCQGNDNRFSTLAECEQKCIN	2,9,15,27,38,50,60,63
Diuretic hormone 41	B3IUD8	136	MMWWAVWCAAMVAGSVFTAAAPPTDSIDLMQMDPSLADDESLGFAMQSLSGRYAAAPWLYLLADVSHDPQNGSDRVKRRMPSLSIDMPMSVLRQKLSLENERKLQSLRAMANRNFLNDIGKRGFHWAPSAKAAKFY	1,7,15,20,85,91,100,113,126,136
Diuretic hormone 45	B3IUE0	147	MMWWAVWCAAMVAGSVFTAAAPPTDSIDLMQMDPSLADDESLGFAMQSLSGRYAAAPWLYLLADVSHDPQRMAEFSQSSGRARPKRKMPSLSINNPMEVLRQRLLLEVARKQMREANQRQAVANRLFLQNVGKRGAWGEPASYLYNN	2,8,23,43,63,84,105,124,144
Eclosion hormone	P25331	88	MANKLTAVIVVALAVAFMVNLDYANCSPAIASSYDAMEICIENCAQCKKMFGPWFEGSLCAESCIKARGKDIPECESFASISPFLNKL	34,38,41,50,60,74,83,88
Fibroin	P21828	262	MKPIFLVLLVATSAYAAPSVTINQYSDNEIPRDIDDGKASSVISRAWDYVDDTDKSIAILNVQEILKDMASQGDYASQASAVAQTAGIIAHLSAGIPGDACAAANVINSYTDGVRSGNFAGFRQSLGPFFGHVGQNLNLINQLVINPGQLRYSVGPALGCAGGGRIYDFEAAWDAILASSDSSFLNEEYCIVKRLYNSRNSQSNNIAAYITAHLLPPVAQVFHQSAGSITDLLRGVGNGNDATGLVANAQRYIAQAASQVHV	27,30,49,52,95,147,202
FMRFamide-related peptides	Q1MX22	177	MNHPRSIAMLAALWLVVSVTSTPVRRSPDLEARRRSAIDRSMIRFGRSTLPVVPPAQPSFLQRYSAPQPAALTADDLMTFLRAYEEDYSSPVSKKSASFVRFGRDPSFIRFGRSVDEENSGYQAETNTYPQRRHRARNHFIRLGRDNELSESNDEDRYEVESERTKRSVVDPCNDCA	3,13,26,39,66,81,94,111,141,155,173
Fungal protease inhibitor F	Q10731	77	MASKNLFVLFFIFALFAANIAALQCPKNSEVRNSPCPRTCNDPYGQNSCITVIRETCHCKGELVFDSDSICVPISQC	23,31,45,57,68,74,77
General odorant-binding protein 1	P34171	164	MWKLVVVLTVNLLQGALTDVYVMKDVTLGFGQALEQCREESQLTEEKMEEFFHFWNDDFKFEHRELGCAIQCMSRHFNLLTDSSRMHHENTDKFIKSFPNGEILSQKMIDMIHTCEKTFDSEPDHCWRILRVAECFKDACNKSGLAPSMELILAEFIMESEADK	1,10,25,50,71,94,108,121,131,141,164
General odorant-binding protein 2	P34170	160	MFSFLILVFVASVADSVIGTAEVMSHVTAHFGKTLEECREESGLSVDILDEFKHFWSDDFDVVHRELGCAIICMSNKFSLMDDDVRMHHVNMDEYIKGFPNGQVLAEKMVKLIHNCEKQFDTETDDCTRVVKVAACFKKDSRKEGIAPEVAMIEAVIEKY	1,10,26,52,75,91,109,123,134,145,160
J domain-containing protein	Q9U6V7	170	MTGVDEILNYQRNPDDDYYALLGCDENSTVEQITAEYKILALQHHPDKNDGEKEAEMKFQKLKEAKEILCDPSKRALYDKWRRSGIAMGFKQWLGMKDHVQQSMHWSKPNTKDRMLEGDGSKPSGPSSLGPSNPATRRASEGGAALWGRWGTGNQEPPSEVLSKFRNYEI	10,18,29,37,54,71,81,91,98,112,161,168
Juvenile hormone-binding protein	P81627	20	DGDALLKPCKLGDMQKLSSA	11,14
Large ribosomal subunit protein eL18	Q5UAS1	183	MGIDINHKHDRKVRRTEVKSQDIYLRLLVKLYRYLARRTNAKFNQIVLRRLFMSRINRPPISVSRLARHMKKPTREGLIAVVVGTVTNDVRLYKIPKMTVAALHVTEKARARILAAGGEILTFDQLALRAPTGKKTVLVQGQRNAREAVRHFGPAPGAPRSHTKPYVRTKGHEKARPSRRANV	15,27,40,52,64,75,87,104,122,137,152,180
Large ribosomal subunit protein eL38	Q5UAP8	70	MPREIKDIKDFLIKARRKDAKSVKIKKNPENVKFKVRCSRFLYTLVITDKEKAEKLKQSLPPGLQVKEVK	1,9,17,25,34,43,55,68
Large ribosomal subunit protein uL22	Q5UAS2	187	MGRYSREPDNPAKSCKARGSNLRVHFKNTYETAMAIRKMPLRRAVRYLKNVIEKKECIPFRRFNGGVGRCAQAKQFGTTQGRWPKKSAEFLLQLLRNAESNADNKTLDVDRLVIDHIQVNRAPCLRRRTYRAHGRINPYMSSPCHIEVCLSEREDAVARVAPTDDAPAKKKLSKKKLARQKEKMMRE	1,14,27,39,56,75,95,115,130,155
Larval cuticle protein LCP-17	O02387	143	MKFLIVLAVAVACASADVSHIAKSDEYAAPVVKSSYDITPEGHFQFNYETGNGIYAQAEGAVKNVNSEYPAIEVKGAYKYTSPDGQPIDLAYVADENGYQPQGSHLPTPHPIPEAIARALAYIEAHPPSPSVVERKVVANLLG	17,24,40,49,65,78,92,106
Larval cuticle protein LCP-22	O02388	174	MKFAVVFACMVAAVAAQVRYENEFYKKNPYRYSTYRPFVSVTTPTPFLPIPISSVAPVRVVPKVSEGYGAETVKFGNEINPDGSYTYFYETNNGIAAQEQGVPRNLGGNPPAVPVVAQGSFSWTSPEGVPISVNYVADENGYQPTGNAIPTSPPVPEQIARALAYIAKNIPLKK	1,11,29,42,60,79,95,113,127,146,174
Lebocin-1/2	P54684	179	MYKFLVFSSVLVLFFAQASCQRFIQPTFRPPPTQRPIIRTARQAGQEPLWLYQGDNVPRAPSTADHPILPSKIDDVQLDPNRRYVRSVTNPENNEASIEHSHHTVDTGLDQPIESHRNTRDLRFLYPRGKLPVPTPPPFNPKPIYIDMGNRYRRHASDDQEELRQYNEHFLIPRDIFQE	10,24,50,78,98,116,132,139
Lebocin-3	P55796	179	MYKFLVFSSVLVLFFAQASCQRFIQPTFRPPPTQRPITRTVRQAGQEPLWLYQGDNVPRAPSTADHPILPSKIDDVQLDPNRRYVRSVTNPENNEASIEHSHHTVDIGLDQPIESHRNTRDLRFLYPRGKLPVPTLPPFNPKPIYIDMGNRYRRHASEDQEELRQYNEHFLIPRDIFQE	34,50,55,61,86,104,119,152,163
Lebocin-4	O15946	179	MYKFLVFSSVLVLFFAQASCQRFIQPTYRPPPTRRPIIRTARQAGQEPLWLYQGDNIPRAPSTADHPILPSKIDDVKLDPNRRYVRSVTNPENNEASIESSHHTVDIGLDRPIESHRNTRDLRFWNPREKLPLPTLPPFNPKPIYIDMGNRYRRHASDDQEELRHHNEHFLIPRDILQD	2,5,10,14
Lysozyme	P48816	137	MQKLIIFALVVLCVGSEAKTFTRCGLVHELRKHGFEENLMRNWVCLVEHESSRDTSKTNTNRNGSKDYGLFQINDRYWCSKGASPGKDCNVKCSDLLTDDITKAAKCAKKIYKRHRFDAWYGWKNHCQGSLPDISSC	50,61,67,74,111,120,121
Mediator of RNA polymerase II transcription subunit 29	Q5ISW3	192	MNHNQMNMHVPMNQVAGAPNVAMQMPVPGPIMQQQSPQQMQPAPVPQQTQQDKMDNISKVKSLMGSLRESIPMTLKSAAQILHQNHNADSNTQKGMDNPVPRFEKNLEEFFSICDQMELHLRTATTCIQQAQSAAHYLPLSVIASRLDSGPTTQETTLSYPQYLKTVGLQISYAKDIHDTLVAAAQNISPPE	2,7,10,20,27
Membrane alanyl aminopeptidase	P81495	26	DPAFRLPTTTRPRHYQAAIPDFSAGA	7,9,10,11
Moricin-1	P82818	66	MNILKFFFVFIVAMSLVSCSTAAPAKIPIKAIKTVGKAVGKGLRAINIASTANDVFNFLKPKKRKH	26,27,28,29,30
Moricin-2	O96059	66	MNILKLFFVFIVAMSLVSCSTAAPAKIPIKAIKTVGKAVGKGLRAINIASTANDVFNFLKPKKRKH	4,7,8
Myosin heavy chain muscle	P82210	29	SKYESEGVARSEELQEVHQAFADAGRKPI	1,2,5,8,10,14,17,23,26
NADH dehydrogenase [ubiquinone] 1 beta subcomplex subunit 10	Q1HPL8	159	MVQDGNPPDDNVFRAFCNALYNTVDAPVTWFRETVVEPNQKKYPWYHQNYRRVPTIDQCYDDDVVCDFEANAQFKRDRAVDSEILSILRQRYEDCMMYEQPDHATKCRSLWDKYKSAEEAWFIKYGDLGAYGDARKAYMKQKHRMVWERRNGPLSDLTK	1,13,29,39,56,72,88,100,119,133,145,159
Nuclear cap-binding protein subunit 2	Q1HE01	154	MNSSIEISSYRDQHFKGSRSEQEKLLKASSTLYMGNLSFYTTEEQIYELYSRCGDIRRVIMGLDKYKKTPCGFCFVEYYAREDAENCMRYINGTRLDDRIIRCDWDAGFIEGRQYGRGKTGGQVRDEYRTDYDGGRGGYGKIIAQKINPNTLER	2,15,30,43,57,68,78,90,103,115,127,154
Partner of bursicon	Q566B2	137	MNIMITKIFFLVQLFYIVVSKSSAEENCETVASEVHVTKEEYDEMGRLLRSCSGEVSVNKCEGMCNSQVHPSISSPTGFQKECFCCREKFLRERLVTLTHCYDPDGIRFEDEENALMEVRLREPDECECYKCGDFSR	24,37,48,60,73,88,97,108,117,128,137
Partner of Y14 and mago	Q2F5J3	193	MSTPTAYEHDADGSKFIPATQRPDGTWRKPRRIKEGYVPQEEVPLYESKGKQFRARQNDGLPVGLTPEIVAQAQKKKGQRSTIQPIPGMIITVEKKKKKKKTVTGVEEAAEKLAKCEIQEPTLPSQSVPTESISQSDPTKRLKNLRKKLREIEFLEEKIKAGLLKSPDKDQKEKMSKKNEILNEIDILKNSIL	46,52,63,72,92,109,131,145,156,175,188,193
PBAN-type neuropeptides	P09971	192	MYKTNIVFNVLALALFSIFFASCTDMKDESDRGAHSERGALWFGPRLGKRSMKPSTEDNRQTFLRLLEAADALKFYYDQLPYERQADEPETKVTKKIIFTPKLGRSVAKPQTHESLEFIPRLGRRLSEDMPATPADQEMYQPDPEEMESRTRYFSPRLGRTMSFSPRLGRELSYDYPTKYRVARSVNKTMDN	1,16,40,53,75,96,121,160,176,192
Peptidoglycan recognition protein	Q9XTN0	196	MARLHSAVVLALALSSLLTEIAADCDVVSKKQWDGLIPVHVSYLARPVSLVIVQHTVTPFCRTDAGCEELVRNIQTNHMEALQYWDIGPSFLVGGNGKVYEGSGWLHVGAHTYGYNSRSIGVAFIGNFNTDEPSGAMLEALRSLLRCGVERGHLAGDYRAVAHRQLIASESPGRKLYNQIRRWPEWLENVDSIKNA	21, 32,46,60,77,90,105,121,131,149,159,174,196
Pheromone-binding protein	P34174	164	MSIQGQIALALMVNMAVGSVDASQEVMKNLSLNFGKALDECKEMTLDTAINEDFYNFWKEGYEIKNRETGCAIMCLSTKLNMLDPEGNLHHGNAMEFAKKHGADETMAQQLIDIVHGCEKSTPANDDKCIWTLGVATCFKAEIHKLNWAPSMDVAVGEILAEV	1,17,34,54,66,80,97,109,122,134,143,164
Pro-corazonin	Q86N75	101	MVTNITLILTLMTLASVTAQTFQYSRGWTNGKRDGHKRDELRDEVLERILTPCQLDKLKYVLEGKPLNDRLFVPCDYIEEEVNQPKRYKGERNHELFDVFQ	27,32,34,38,42,62
Profilin	Q68HB4	126	MSWQDYVDKQLMASRCVTKAAIAGHDGNVWAKSEGFEISKDEVAKIVAGFENESLLTSGGVTIAGTRYIYLSGTDHIIRAKLGKVGVHCMKTQQAVVISLYEEPIQPQQAASVVEKLGEYLITCGY	49,50,53,56,70,73,75,78
Protein snakeskin	H9JBU5	157	MVSVQTIATIVVKTFKIVLNIIILVLYRTGYNGEFLGVGGTWNLNEEKNPDAEIVASGVIVGYLIYTLVQIVTFLFGTTEHKRALSEIVMNFVGVFLWIAVGAVALHYWGGYQGEHQFQFVFAEKQVGLAVGALCVINGAILLDTALSVIHFTKEM	1,15,27,45,64,83,97,116,135,146,157
Putative defense protein	Q008X1	171	MKVYACLCAAVVMLVMTSRVSEARSTGAPLSACRDMMPQHNATAQTSPPPYTITTDAQSVAPGDSVEVVIAGKLPEDTLRGYLLQARQGDDILGTFSLEDGDVFSQLINCGKPGNAVTHKKHDNKEDKRQVRVRWSPPQGLTGEVVFRATIVKTLKVFWVGVQSAPIKIVS	23,38,53,78,93,115,128,141,155,166,171
Sericin	P07856	1186	MRFVLCCTLIALAALSVKAFGHHPGNRDTVEVKNRKYNAASSESSYLNKDNDSISAGAHRAKSVEQSQDKSKYTSGPEGVSYSGRSQNYKDSKQAYADYHSDPNGGSASAGQSRDSSLRERNVHYVSDGEAVAASSDARDENRSAQQNAQANWNADGSYGVSADRSGSASSRRRQANYYSDKDITAASKDDSRADSSRSNAYNRDSDGSESAGLDSDRSASSSKNDNVFVYRTKDSIGGQAKSSRSSHSQESDAYYNSSPDGSYNAGTRDSSISNKKKASSTIYADKDQIRAANDRSSSKQLKQSSAQISSGPEGTSVSSKDRQYSNDKRSKSDAYVGRDGTVAYSNKDSEKTSRQSNTNYADQNSVRSDSAASDQTSKSYDRGYSDKNIVAHSSGSRG…	861862863878879
Small ribosomal subunit protein eS21	Q6PUF8	83	MQNDAGEFVDLYCPRKCSASNRLIHAKDHASVQLVIADVDPATGRAADTSKMYVVCGAIRRMGESDDCIVRLTKKDGILAKNY	14,21,31,40,52,61,71,79,81,83
Small ribosomal subunit protein eS28	Q6PS50	65	MDKPNVLARVVKVLGRTGSQGQCTQVKVEFIGETSRQIIRNVKGPVRDGDILTLLESEREARRLR	3,10,23,34,42,54,62,64
Small ribosomal subunit protein uS11	Q5UAM9	151	MAPRKNKVAKEEVQVTLGPQHLVGETVFGVAHIFASFNDTFVHVTDLSGRETIARVTGGMKVKADRDEASPYAAMLAAQDVAEKCKTLGITALHIKLRATGGNKTKTPGPGAQSALRALARSSMKIGRIEDVTPVPSDSTRRKGGRRGRRL	17,33,43,59,75,90,100,119,135,149
Small ribosomal subunit protein uS14	Q5UAL3	56	MGHANIWYSHPRRYGQGSRSCRSCSNRHGLIRKYGLNICRQCFREYAHDIGFKKLD	8,13,18,20,30,37,44,50,52
Superoxide dismutase [Cu-Zn]	P82205	154	MPAKAVCVLRGDVSGTVFFDQQDEKSPVVVSGEVQGLTKGKHGFHVHEFGDNTNGCTSAGAHFNPEKQDHGGPSSAVRHVGDLGNIEAIEDSGVTKVSIQDSQISLHGPNSIIGRTLVVHADPDDLGLGGHELSKTTGNAGGRIACGVIGLAKI	1,12,22,35,46,62,79,97,115,134,149,154
Translationally-controlled tumor protein homolog	Q75VN3	172	MKIYKDIITGDEMFSDTYKMKLVDEVIYEVTGRLVTRAQGDIQIEGFNPSAEEADEGTDSAVESGVDIVLNHRLVETYAFGDKKSYTLYLKDYMKKLVAKLEEKAPDQVEVFKTNMNKVMKDILGRFKELQFFTGESMDCDGMVAMMEYRDFDGTQIPIMMFFKHGLEEEKF	1,12,34,67,83,95,114,132,149,162,172
Trypsin inhibitor	P81902	55	NPDCLLPIKTGPCKGSFPRYAYDSSEDKCVEFIYGGCQANANNFETIEECEAACL	1,9,16,27,38,49,52,55
Ubiquitin-related modifier 1 homolog	Q1HQ10	109	MAETLTVEVMFGGGAELLFNKVKRKEIALPPLKTFLPDSQNQNWTLKELLIWLKDNLLVEREELFLKDDSVRPGILVLINEEDWELHGQLNYELKENDKIMFISTLHGG	2,11,26,41,52,65,84,91,99,107
DX600 peptide (standard inhibitor)	N/A	26	GDYSHCSPLRYYPWWKCTYPDPEGGG	18,19
ACE2 (target receptor)	Q9BYF1	620	MSSSSWLLLSLVAVTAAQSTIEEQAKTFLDKFNHEAEDLFYQSSLASWNYNTNITEENVQNMNNAGDKWSAFLKEQSTLAQMYPLQEIQNLTVKLQLQALQQNGSSVLSEDKSKRLNTILNTMSTIYSTGKVCNPDNPQECLLLEPGLNEIMANSLDYNERLWAWESWRSEVGKQLRPLYEEYVVLKNEMARANHYEDYGDYWRGDYEVNGVDGYDYSRGQLIEDVEHTFEEIKPLYEHLHAYVRAKLMNAYPSYISPIGCLPAHLLGDMWGRFWTNLYSLTVPFGQKPNIDVTDAMVDQAWDAQRIFKEAEKFFVSVGLPNMTQGFWENSMLTDPGNVQKAVCHPTAWDLGKGDFRILMCTKVTMDDFLTAHHEMGHIQYDMAYAAQPFLLRNGANEG…	24,30,35,38,41,42,83,338,353
