# Supplementary material for: Unveiling Pharmacological Mechanisms of Bombyx mori (Abresham), a Traditional Arabic Unani Medicine for Ischemic Heart Disease: An Integrative Molecular Simulation Study
Source: Pharmaceutics. 2025 Feb 24;17(3):295. doi: 10.3390/pharmaceutics17030295 (PMC11944354; doi:10.3390/pharmaceutics17030295)
Supplement: Supplementary file 1 [file pharmaceutics-17-00295-s001.zip › Supplementary Data S3 - Network Pharmacology.xlsx]

## Sheet: Chemical compounds-target
Molecule Name	Pubchem CID	Uniprot ID (Target)	Target Key	Target Name	Protein Name
2,4-Dihydroxybenzoic acid	1491	O43570	CAH12_HUMAN	CA12	Carbonic anhydrase 12
2,4-Dihydroxybenzoic acid	1491	P00918	CAH2_HUMAN	CA2	Carbonic anhydrase 2
2,4-Dihydroxybenzoic acid	1491	P00915	CAH1_HUMAN	CA1	Carbonic anhydrase 1
Apigenin	5280443	Q16678	CP1B1_HUMAN	CYP1B1	Cytochrome P450 1B1
Apigenin	5280443	P47989	XDH_HUMAN	XDH	Xanthine dehydrogenase/oxidase
Apigenin	5280443	Q92731	ESR2_HUMAN	ESR2	Estrogen receptor beta
Apigenin	5280443	P03372	ESR1_HUMAN	ESR1	Estrogen receptor
Apigenin	5280443	O95271	TNKS1_HUMAN	TNKS	Poly [ADP-ribose] polymerase tankyrase-1
Apigenin	5280443	P08183	MDR1_HUMAN	ABCB1	ATP-dependent translocase ABCB1
Apigenin	5280443	Q9NPH5	NOX4_HUMAN	NOX4	NADPH oxidase 4
Apigenin	5280443	Q9UNQ0	ABCG2_HUMAN	ABCG2	Broad substrate specificity ATP-binding cassette transporter ABCG2
Apigenin	5280443	P33527	MRP1_HUMAN	ABCC1	Multidrug resistance-associated protein 1
Apigenin	5280443	O60218	AK1BA_HUMAN	AKR1B10	Aldo-keto reductase family 1 member B10
Apigenin	5280443	P02766	TTHY_HUMAN	TTR	Transthyretin
Apigenin	5280443	Q9H2K2	TNKS2_HUMAN	TNKS2	Poly [ADP-ribose] polymerase tankyrase-2
Apigenin	5280443	P21397	AOFA_HUMAN	MAOA	Amine oxidase [flavin-containing] A
Apigenin	5280443	P14061	DHB1_HUMAN	HSD17B1	Estradiol 17-beta-dehydrogenase 1
Apigenin	5280443	P05164	PERM_HUMAN	MPO	Myeloperoxidase
Apigenin	5280443	P10275	ANDR_HUMAN	AR	Androgen receptor
Apigenin	5280443	P11511	CP19A_HUMAN	CYP19A1	Aromatase
Apigenin	5280443	P22303	ACES_HUMAN	ACHE	Acetylcholinesterase
Apigenin	5280443	P13569	CFTR_HUMAN	CFTR	Cystic fibrosis transmembrane conductance regulator
Apigenin	5280443	Q00534	CDK6_HUMAN	CDK6	Cyclin-dependent kinase 6
Apigenin	5280443	P05177	CP1A2_HUMAN	CYP1A2	Cytochrome P450 1A2
Apigenin	5280443	P36888	FLT3_HUMAN	FLT3	Receptor-type tyrosine-protein kinase FLT3
Apigenin	5280443	P68400	CSK21_HUMAN	CSNK2A1	Casein kinase II subunit alpha
Apigenin	5280443	P35354	PGH2_HUMAN	PTGS2	Prostaglandin G/H synthase 2
Apigenin	5280443	P49841	GSK3B_HUMAN	GSK3B	Glycogen synthase kinase-3 beta
Apigenin	5280443	P27487	DPP4_HUMAN	DPP4	Dipeptidyl peptidase 4
Apigenin	5280443	P08684	CP3A4_HUMAN	CYP3A4	Cytochrome P450 3A4
Apigenin	5280443	P33261	CP2CJ_HUMAN	CYP2C19	Cytochrome P450 2C19
Apigenin	5280443	P43405	KSYK_HUMAN	SYK	Tyrosine-protein kinase SYK
Catechin	9064	P07451	CAH3_HUMAN	CA3	Carbonic anhydrase 3
Catechin	9064	P22748	CAH4_HUMAN	CA4	Carbonic anhydrase 4
Catechin	9064	Q9Y2D0	CAH5B_HUMAN	CA5B	Carbonic anhydrase 5B, mitochondrial
Catechin	9064	P23280	CAH6_HUMAN	CA6	Carbonic anhydrase 6
Catechin	9064	P43166	CAH7_HUMAN	CA7	Carbonic anhydrase 7
Catechin	9064	P35218	CAH5A_HUMAN	CA5A	Carbonic anhydrase 5A, mitochondrial
Catechin	9064	P05186	PPBT_HUMAN	ALPL	Alkaline phosphatase, tissue-nonspecific isozyme
Catechin	9064	O43570	CAH12_HUMAN	CA12	Carbonic anhydrase 12
Catechin	9064	Q16790	CAH9_HUMAN	CA9	Carbonic anhydrase 9
Catechin	9064	P00915	CAH1_HUMAN	CA1	Carbonic anhydrase 1
Catechin	9064	P00918	CAH2_HUMAN	CA2	Carbonic anhydrase 2
Catechin	9064	P49763	PLGF_HUMAN	PGF	Placenta growth factor
Catechin	9064	P52209	6PGD_HUMAN	PGD	6-phosphogluconate dehydrogenase, decarboxylating
Catechin	9064	Q14576	ELAV3_HUMAN	ELAVL3	ELAV-like protein 3
Catechin	9064	P15692	VEGFA_HUMAN	VEGFA	Vascular endothelial growth factor A
Epicatechin	72276	P07451	CAH3_HUMAN	CA3	Carbonic anhydrase 3
Epicatechin	72276	P22748	CAH4_HUMAN	CA4	Carbonic anhydrase 4
Epicatechin	72276	Q9Y2D0	CAH5B_HUMAN	CA5B	Carbonic anhydrase 5B, mitochondrial
Epicatechin	72276	P23280	CAH6_HUMAN	CA6	Carbonic anhydrase 6
Epicatechin	72276	P43166	CAH7_HUMAN	CA7	Carbonic anhydrase 7
Epicatechin	72276	P35218	CAH5A_HUMAN	CA5A	Carbonic anhydrase 5A, mitochondrial
Epicatechin	72276	P05186	PPBT_HUMAN	ALPL	Alkaline phosphatase, tissue-nonspecific isozyme
Epicatechin	72276	O43570	CAH12_HUMAN	CA12	Carbonic anhydrase 12
Epicatechin	72276	Q16790	CAH9_HUMAN	CA9	Carbonic anhydrase 9
Epicatechin	72276	P00915	CAH1_HUMAN	CA1	Carbonic anhydrase 1
Epicatechin	72276	P00918	CAH2_HUMAN	CA2	Carbonic anhydrase 2
Epicatechin	72276	P49763	PLGF_HUMAN	PGF	Placenta growth factor
Epicatechin	72276	P52209	6PGD_HUMAN	PGD	6-phosphogluconate dehydrogenase, decarboxylating
Epicatechin	72276	Q14576	ELAV3_HUMAN	ELAVL3	ELAV-like protein 3
Epicatechin	72276	P15692	VEGFA_HUMAN	VEGFA	Vascular endothelial growth factor A
Eriodictyol	440735	P59538	T2R31_HUMAN	TAS2R31	Taste receptor type 2 member 31
Eriodictyol	440735	P49763	PLGF_HUMAN	PGF	Placenta growth factor
Eriodictyol	440735	P22083	FUT4_HUMAN	FUT4	Alpha-(1,3)-fucosyltransferase 4
Eriodictyol	440735	P52209	6PGD_HUMAN	PGD	6-phosphogluconate dehydrogenase, decarboxylating
Eriodictyol	440735	Q14576	ELAV3_HUMAN	ELAVL3	ELAV-like protein 3
Eriodictyol	440735	Q11203	SIAT6_HUMAN	ST3GAL3	CMP-N-acetylneuraminate-beta-1,4-galactoside alpha-2,3-sialyltransferase
Eriodictyol	440735	P20151	KLK2_HUMAN	KLK2	Kallikrein-2
Eriodictyol	440735	P11926	DCOR_HUMAN	ODC1	Ornithine decarboxylase
Eriodictyol	440735	P18669	PGAM1_HUMAN	PGAM1	Phosphoglycerate mutase 1
Eriodictyol	440735	P15692	VEGFA_HUMAN	VEGFA	Vascular endothelial growth factor A
Eriodictyol	440735	Q16678	CP1B1_HUMAN	CYP1B1	Cytochrome P450 1B1
Eriodictyol	440735	Q11130	FUT7_HUMAN	FUT7	Alpha-(1,3)-fucosyltransferase 7
Eriodictyol	440735	P11511	CP19A_HUMAN	CYP19A1	Aromatase
Eriodictyol	440735	P07451	CAH3_HUMAN	CA3	Carbonic anhydrase 3
Eriodictyol	440735	Q92731	ESR2_HUMAN	ESR2	Estrogen receptor beta
Eriodictyol	440735	P03372	ESR1_HUMAN	ESR1	Estrogen receptor
Eriodictyol	440735	P22748	CAH4_HUMAN	CA4	Carbonic anhydrase 4
Eriodictyol	440735	Q9UNQ0	ABCG2_HUMAN	ABCG2	Broad substrate specificity ATP-binding cassette transporter ABCG2
Fisetin	5281614	Q15078	CD5R1_HUMAN	CDK5R1	Cyclin-dependent kinase 5 activator 1
Fisetin	5281614	Q00535	CDK5_HUMAN	CDK5	Cyclin-dependent-like kinase 5
Fisetin	5281614	Q14576	ELAV3_HUMAN	ELAVL3	ELAV-like protein 3
Fisetin	5281614	Q16678	CP1B1_HUMAN	CYP1B1	Cytochrome P450 1B1
Fisetin	5281614	P24666	PPAC_HUMAN	ACP1	Low molecular weight phosphotyrosine protein phosphatase
Fisetin	5281614	Q92731	ESR2_HUMAN	ESR2	Estrogen receptor beta
Fisetin	5281614	Q13332	PTPRS_HUMAN	PTPRS	Receptor-type tyrosine-protein phosphatase S
Fisetin	5281614	P03372	ESR1_HUMAN	ESR1	Estrogen receptor
Fisetin	5281614	P47989	XDH_HUMAN	XDH	Xanthine dehydrogenase/oxidase
Fisetin	5281614	P15907	SIAT1_HUMAN	ST6GAL1	Beta-galactoside alpha-2,6-sialyltransferase 1
Fisetin	5281614	Q9NPH5	NOX4_HUMAN	NOX4	NADPH oxidase 4
Fisetin	5281614	P18054	LOX12_HUMAN	ALOX12	Arachidonate 12-lipoxygenase, 12S-type
Fisetin	5281614	P09917	LOX5_HUMAN	ALOX5	Arachidonate 5-lipoxygenase
Fisetin	5281614	Q9UNQ0	ABCG2_HUMAN	ABCG2	Broad substrate specificity ATP-binding cassette transporter ABCG2
Fisetin	5281614	Q04760	LGUL_HUMAN	GLO1	Lactoylglutathione lyase
Gentisic acid	3469	O43570	CAH12_HUMAN	CA12	Carbonic anhydrase 12
Gentisic acid	3469	P00915	CAH1_HUMAN	CA1	Carbonic anhydrase 1
Gentisic acid	3469	Q16790	CAH9_HUMAN	CA9	Carbonic anhydrase 9
Gentisic acid	3469	P00918	CAH2_HUMAN	CA2	Carbonic anhydrase 2
Gentisic acid	3469	Q9ULX7	CAH14_HUMAN	CA14	Carbonic anhydrase 14
Gentisic acid	3469	P43166	CAH7_HUMAN	CA7	Carbonic anhydrase 7
Hesperetin	72281	Q16678	CP1B1_HUMAN	CYP1B1	Cytochrome P450 1B1
Hesperetin	72281	P22748	CAH4_HUMAN	CA4	Carbonic anhydrase 4
Hesperetin	72281	P43166	CAH7_HUMAN	CA7	Carbonic anhydrase 7
Hesperetin	72281	O43570	CAH12_HUMAN	CA12	Carbonic anhydrase 12
Hesperetin	72281	P05177	CP1A2_HUMAN	CYP1A2	Cytochrome P450 1A2
Hesperetin	72281	P11712	CP2C9_HUMAN	CYP2C9	Cytochrome P450 2C9
Hesperetin	72281	P33261	CP2CJ_HUMAN	CYP2C19	Cytochrome P450 2C19
Hesperetin	72281	P27487	DPP4_HUMAN	DPP4	Dipeptidyl peptidase 4
Hesperetin	72281	P59538	T2R31_HUMAN	TAS2R31	Taste receptor type 2 member 31
Hesperetin	72281	P20151	KLK2_HUMAN	KLK2	Kallikrein-2
Kaemperol	5280863	Q14576	ELAV3_HUMAN	ELAVL3	ELAV-like protein 3
Kaemperol	5280863	Q13332	PTPRS_HUMAN	PTPRS	Receptor-type tyrosine-protein phosphatase S
Kaemperol	5280863	Q16678	CP1B1_HUMAN	CYP1B1	Cytochrome P450 1B1
Kaemperol	5280863	P07237	PDIA1_HUMAN	P4HB	Protein disulfide-isomerase
Kaemperol	5280863	P29372	3MG_HUMAN	MPG	DNA-3-methyladenine glycosylase
Kaemperol	5280863	P47989	XDH_HUMAN	XDH	Xanthine dehydrogenase/oxidase
Kaemperol	5280863	Q92731	ESR2_HUMAN	ESR2	Estrogen receptor beta
Kaemperol	5280863	Q9NPH5	NOX4_HUMAN	NOX4	NADPH oxidase 4
Kaemperol	5280863	Q04760	LGUL_HUMAN	GLO1	Lactoylglutathione lyase
Kaemperol	5280863	P53355	DAPK1_HUMAN	DAPK1	Death-associated protein kinase 1
Kaemperol	5280863	Q9UNQ0	ABCG2_HUMAN	ABCG2	Broad substrate specificity ATP-binding cassette transporter ABCG2
Kaemperol	5280863	P03372	ESR1_HUMAN	ESR1	Estrogen receptor
Kaemperol	5280863	P10632	CP2C8_HUMAN	CYP2C8	Cytochrome P450 2C8
Kaemperol	5280863	P08183	MDR1_HUMAN	ABCB1	ATP-dependent translocase ABCB1
Kaemperol	5280863	P51812	KS6A3_HUMAN	RPS6KA3	Ribosomal protein S6 kinase alpha-3
Luteolin	5280445	P47989	XDH_HUMAN	XDH	Xanthine dehydrogenase/oxidase
Luteolin	5280445	Q16678	CP1B1_HUMAN	CYP1B1	Cytochrome P450 1B1
Luteolin	5280445	Q9NPH5	NOX4_HUMAN	NOX4	NADPH oxidase 4
Luteolin	5280445	O95271	TNKS1_HUMAN	TNKS	Poly [ADP-ribose] polymerase tankyrase-1
Luteolin	5280445	Q04760	LGUL_HUMAN	GLO1	Lactoylglutathione lyase
Luteolin	5280445	Q9UNQ0	ABCG2_HUMAN	ABCG2	Broad substrate specificity ATP-binding cassette transporter ABCG2
Luteolin	5280445	O60218	AK1BA_HUMAN	AKR1B10	Aldo-keto reductase family 1 member B10
Luteolin	5280445	P09917	LOX5_HUMAN	ALOX5	Arachidonate 5-lipoxygenase
Luteolin	5280445	Q9H2K2	TNKS2_HUMAN	TNKS2	Poly [ADP-ribose] polymerase tankyrase-2
Luteolin	5280445	P02766	TTHY_HUMAN	TTR	Transthyretin
Luteolin	5280445	P15121	ALDR_HUMAN	AKR1B1	Aldo-keto reductase family 1 member B1
Luteolin	5280445	P22748	CAH4_HUMAN	CA4	Carbonic anhydrase 4
Luteolin	5280445	P05067	A4_HUMAN	APP	Amyloid-beta precursor protein
Luteolin	5280445	P21397	AOFA_HUMAN	MAOA	Amine oxidase [flavin-containing] A
Luteolin	5280445	P16050	LOX15_HUMAN	ALOX15	Arachidonate 15-lipoxygenase
Luteolin	5280445	P43166	CAH7_HUMAN	CA7	Carbonic anhydrase 7
Luteolin	5280445	Q9HC97	GPR35_HUMAN	GPR35	G-protein coupled receptor 35
Luteolin	5280445	P28907	CD38_HUMAN	CD38	ADP-ribosyl cyclase/cyclic ADP-ribose hydrolase 1
Luteolin	5280445	O43570	CAH12_HUMAN	CA12	Carbonic anhydrase 12
Luteolin	5280445	P19784	CSK22_HUMAN	CSNK2A2	Casein kinase II subunit alpha'
Luteolin	5280445	P67870	CSK2B_HUMAN	CSNK2B	Casein kinase II subunit beta
Luteolin	5280445	P39900	MMP12_HUMAN	MMP12	Macrophage metalloelastase
Luteolin	5280445	P36888	FLT3_HUMAN	FLT3	Receptor-type tyrosine-protein kinase FLT3
Luteolin	5280445	P09874	PARP1_HUMAN	PARP1	Poly [ADP-ribose] polymerase 1
Luteolin	5280445	P05177	CP1A2_HUMAN	CYP1A2	Cytochrome P450 1A2
Luteolin	5280445	P14780	MMP9_HUMAN	MMP9	Matrix metalloproteinase-9
Luteolin	5280445	P49841	GSK3B_HUMAN	GSK3B	Glycogen synthase kinase-3 beta
Luteolin	5280445	P00918	CAH2_HUMAN	CA2	Carbonic anhydrase 2
Luteolin	5280445	P27487	DPP4_HUMAN	DPP4	Dipeptidyl peptidase 4
Luteolin	5280445	P08253	MMP2_HUMAN	MMP2	72 kDa type IV collagenase
Luteolin	5280445	Q13332	PTPRS_HUMAN	PTPRS	Receptor-type tyrosine-protein phosphatase S
Luteolin	5280445	Q14576	ELAV3_HUMAN	ELAVL3	ELAV-like protein 3
Menaquinone-7	5287554	P09917	LOX5_HUMAN	ALOX5	Arachidonate 5-lipoxygenase
Naringenin	439246	P59538	T2R31_HUMAN	TAS2R31	Taste receptor type 2 member 31
Naringenin	439246	P20151	KLK2_HUMAN	KLK2	Kallikrein-2
Naringenin	439246	Q92731	ESR2_HUMAN	ESR2	Estrogen receptor beta
Naringenin	439246	P03372	ESR1_HUMAN	ESR1	Estrogen receptor
Naringenin	439246	Q16678	CP1B1_HUMAN	CYP1B1	Cytochrome P450 1B1
Naringenin	439246	P11511	CP19A_HUMAN	CYP19A1	Aromatase
Naringenin	439246	Q9UNQ0	ABCG2_HUMAN	ABCG2	Broad substrate specificity ATP-binding cassette transporter ABCG2
Naringenin	439246	P18031	PTN1_HUMAN	PTPN1	Tyrosine-protein phosphatase non-receptor type 1
Niacin	938	P24557	THAS_HUMAN	TBXAS1	Thromboxane-A synthase
Niacin	938	Q16678	CP1B1_HUMAN	CYP1B1	Cytochrome P450 1B1
Niacin	938	P19099	C11B2_HUMAN	CYP11B2	Cytochrome P450 11B2, mitochondrial
Niacin	938	P15538	C11B1_HUMAN	CYP11B1	Cytochrome P450 11B1, mitochondrial
Niacin	938	O15229	KMO_HUMAN	KMO	Kynurenine 3-monooxygenase
Niacin	938	P08684	CP3A4_HUMAN	CYP3A4	Cytochrome P450 3A4
Protocatechuic acid	72	Q9ULX7	CAH14_HUMAN	CA14	Carbonic anhydrase 14
Protocatechuic acid	72	P23280	CAH6_HUMAN	CA6	Carbonic anhydrase 6
Protocatechuic acid	72	P43166	CAH7_HUMAN	CA7	Carbonic anhydrase 7
Protocatechuic acid	72	P00915	CAH1_HUMAN	CA1	Carbonic anhydrase 1
Protocatechuic acid	72	P00918	CAH2_HUMAN	CA2	Carbonic anhydrase 2
Protocatechuic acid	72	O43570	CAH12_HUMAN	CA12	Carbonic anhydrase 12
Protocatechuic acid	72	Q16790	CAH9_HUMAN	CA9	Carbonic anhydrase 9
Protocatechuic acid	72	P22748	CAH4_HUMAN	CA4	Carbonic anhydrase 4
Protocatechuic acid	72	P10826	RARB_HUMAN	RARB	Retinoic acid receptor beta
Protocatechuic acid	72	P13631	RARG_HUMAN	RARG	Retinoic acid receptor gamma
Protocatechuic acid	72	Q11130	FUT7_HUMAN	FUT7	Alpha-(1,3)-fucosyltransferase 7
Protocatechuic acid	72	P02766	TTHY_HUMAN	TTR	Transthyretin
Protocatechuic acid	72	P07451	CAH3_HUMAN	CA3	Carbonic anhydrase 3
Quercetin	5280343	Q14576	ELAV3_HUMAN	ELAVL3	ELAV-like protein 3
Quercetin	5280343	Q16678	CP1B1_HUMAN	CYP1B1	Cytochrome P450 1B1
Quercetin	5280343	P47989	XDH_HUMAN	XDH	Xanthine dehydrogenase/oxidase
Quercetin	5280343	Q9NPH5	NOX4_HUMAN	NOX4	NADPH oxidase 4
Quercetin	5280343	Q04760	LGUL_HUMAN	GLO1	Lactoylglutathione lyase
Quercetin	5280343	P10632	CP2C8_HUMAN	CYP2C8	Cytochrome P450 2C8
Quercetin	5280343	P53355	DAPK1_HUMAN	DAPK1	Death-associated protein kinase 1
Quercetin	5280343	Q9HC98	NEK6_HUMAN	NEK6	Serine/threonine-protein kinase Nek6
Quercetin	5280343	P09917	LOX5_HUMAN	ALOX5	Polyunsaturated fatty acid 5-lipoxygenase
Quercetin	5280343	Q15717	ELAV1_HUMAN	ELAVL1	ELAV-like protein 1
Quercetin	5280343	Q9UNQ0	ABCG2_HUMAN	ABCG2	Broad substrate specificity ATP-binding cassette transporter ABCG2
Quercetin	5280343	P22748	CAH4_HUMAN	CA4	Carbonic anhydrase 4
Quercetin	5280343	P51679	CCR4_HUMAN	CCR4	C-C chemokine receptor type 4
Quercetin	5280343	P33527	MRP1_HUMAN	ABCC1	Multidrug resistance-associated protein 1
Quercetin	5280343	Q16512	PKN1_HUMAN	PKN1	Serine/threonine-protein kinase N1
Quercetin	5280343	P21397	AOFA_HUMAN	MAOA	Amine oxidase [flavin-containing] A
Quercetin	5280343	P43166	CAH7_HUMAN	CA7	Carbonic anhydrase 7
Quercetin	5280343	O60285	NUAK1_HUMAN	NUAK1	NUAK family SNF1-like kinase 1
Quercetin	5280343	P18054	LOX12_HUMAN	ALOX12	Polyunsaturated fatty acid lipoxygenase ALOX12
Quercetin	5280343	P04798	CP1A1_HUMAN	CYP1A1	Cytochrome P450 1A1
Quercetin	5280343	P15121	ALDR_HUMAN	AKR1B1	Aldo-keto reductase family 1 member B1
Quercetin	5280343	Q9HC97	GPR35_HUMAN	GPR35	G-protein coupled receptor 35
Quercetin	5280343	P07451	CAH3_HUMAN	CA3	Carbonic anhydrase 3
Quercetin	5280343	P16050	LOX15_HUMAN	ALOX15	Polyunsaturated fatty acid lipoxygenase ALOX15
Quercetin	5280343	P05164	PERM_HUMAN	MPO	Myeloperoxidase
Quercetin	5280343	P37059	DHB2_HUMAN	HSD17B2	Estradiol 17-beta-dehydrogenase 2
Quercetin	5280343	P05067	A4_HUMAN	APP	Amyloid-beta precursor protein
Quercetin	5280343	O43570	CAH12_HUMAN	CA12	Carbonic anhydrase 12
Quercetin	5280343	P04054	PA21B_HUMAN	PLA2G1B	Phospholipase A2
Quercetin	5280343	Q13554	KCC2B_HUMAN	CAMK2B	Calcium/calmodulin-dependent protein kinase type II subunit beta
Quercetin	5280343	P23280	CAH6_HUMAN	CA6	Carbonic anhydrase 6
Quercetin	5280343	P35218	CAH5A_HUMAN	CA5A	Carbonic anhydrase 5A, mitochondrial
Quercetin	5280343	P25024	CXCR1_HUMAN	CXCR1	C-X-C chemokine receptor type 1
Quercetin	5280343	P30530	UFO_HUMAN	AXL	Tyrosine-protein kinase receptor UFO
Quercetin	5280343	P51955	NEK2_HUMAN	NEK2	Serine/threonine-protein kinase Nek2
Quercetin	5280343	P06493	CDK1_HUMAN	CDK1	Cyclin-dependent kinase 1
Quercetin	5280343	P68400	CSK21_HUMAN	CSNK2A1	Casein kinase II subunit alpha
Quercetin	5280343	P36888	FLT3_HUMAN	FLT3	Receptor-type tyrosine-protein kinase FLT3
Quercetin	5280343	P06737	PYGL_HUMAN	PYGL	Glycogen phosphorylase, liver form
Quercetin	5280343	Q9ULX7	CAH14_HUMAN	CA14	Carbonic anhydrase 14
Quercetin	5280343	P30518	V2R_HUMAN	AVPR2	Vasopressin V2 receptor
Quercetin	5280343	P00918	CAH2_HUMAN	CA2	Carbonic anhydrase 2
Quercetin	5280343	P05177	CP1A2_HUMAN	CYP1A2	Cytochrome P450 1A2
Quercetin	5280343	P14780	MMP9_HUMAN	MMP9	Matrix metalloproteinase-9
Quercetin	5280343	Q96GD4	AURKB_HUMAN	AURKB	Aurora kinase B
Quercetin	5280343	P49841	GSK3B_HUMAN	GSK3B	Glycogen synthase kinase-3 beta
Quercetin	5280343	P56817	BACE1_HUMAN	BACE1	Beta-secretase 1
Quercetin	5280343	P27986	P85A_HUMAN	PIK3R1	Phosphatidylinositol 3-kinase regulatory subunit alpha
Quercetin	5280343	Q16790	CAH9_HUMAN	CA9	Carbonic anhydrase 9
Quercetin	5280343	Q9UM73	ALK_HUMAN	ALK	ALK tyrosine kinase receptor
Quercetin	5280343	P27487	DPP4_HUMAN	DPP4	Dipeptidyl peptidase 4
Quercetin	5280343	P11309	PIM1_HUMAN	PIM1	Serine/threonine-protein kinase pim-1
Quercetin	5280343	Q05397	FAK1_HUMAN	PTK2	Focal adhesion kinase 1
Quercetin	5280343	P11712	CP2C9_HUMAN	CYP2C9	Cytochrome P450 2C9
Quercetin	5280343	P31749	AKT1_HUMAN	AKT1	RAC-alpha serine/threonine-protein kinase
Quercetin	5280343	P08254	MMP3_HUMAN	MMP3	Stromelysin-1
Quercetin	5280343	P08069	IGF1R_HUMAN	IGF1R	Insulin-like growth factor 1 receptor
Quercetin	5280343	P08253	MMP2_HUMAN	MMP2	72 kDa type IV collagenase
Quercetin	5280343	P08581	MET_HUMAN	MET	Hepatocyte growth factor receptor
Quercetin	5280343	P21917	DRD4_HUMAN	DRD4	D(4) dopamine receptor
Quercetin	5280343	P45452	MMP13_HUMAN	MMP13	Collagenase 3
Quercetin	5280343	P15056	BRAF_HUMAN	BRAF	Serine/threonine-protein kinase B-raf
Quercetin	5280343	P00533	EGFR_HUMAN	EGFR	Epidermal growth factor receptor
Quercetin	5280343	P00915	CAH1_HUMAN	CA1	Carbonic anhydrase 1
Quercetin	5280343	P00734	THRB_HUMAN	F2	Prothrombin
Quercetin	5280343	P35968	VGFR2_HUMAN	KDR	Vascular endothelial growth factor receptor 2
Quercetin	5280343	Q13332	PTPRS_HUMAN	PTPRS	Receptor-type tyrosine-protein phosphatase S
Quercetin	5280343	P07237	PDIA1_HUMAN	P4HB	Protein disulfide-isomerase
Quercetin	5280343	P29372	3MG_HUMAN	MPG	DNA-3-methyladenine glycosylase
Quercetin	5280343	P15907	SIAT1_HUMAN	ST6GAL1	Beta-galactoside alpha-2,6-sialyltransferase 1
Quercetin	5280343	P08183	MDR1_HUMAN	ABCB1	ATP-dependent translocase ABCB1
Quercetin	5280343	B2RXH2	KDM4E_HUMAN	KDM4E	Lysine-specific demethylase 4E
Quercetin	5280343	P09923	PPBI_HUMAN	ALPI	Intestinal-type alkaline phosphatase
Quercetin	5280343	P10636	TAU_HUMAN	MAPT	Microtubule-associated protein tau
Quercetin	5280343	P02766	TTHY_HUMAN	TTR	Transthyretin
Quercetin	5280343	O60218	AK1BA_HUMAN	AKR1B10	Aldo-keto reductase family 1 member B10
Quercetin	5280343	Q15746	MYLK_HUMAN	MYLK	Myosin light chain kinase, smooth muscle
Riboflavin	493570	P05177	CP1A2_HUMAN	CYP1A2	Cytochrome P450 1A2
Tocopherol	14985	P49638	TTPA_HUMAN	TTPA	Alpha-tocopherol transfer protein
Tocopherol	14985	O60346	PHLP1_HUMAN	PHLPP1	PH domain leucine-rich repeat-containing protein phosphatase 1
Tocopherol	14985	P78417	GSTO1_HUMAN	GSTO1	Glutathione S-transferase omega-1
