# Supplementary material for: Unveiling Pharmacological Mechanisms of Bombyx mori (Abresham), a Traditional Arabic Unani Medicine for Ischemic Heart Disease: An Integrative Molecular Simulation Study
Source: Pharmaceutics. 2025 Feb 24;17(3):295. doi: 10.3390/pharmaceutics17030295 (PMC11944354; doi:10.3390/pharmaceutics17030295)
Supplement: Supplementary file 1 [file pharmaceutics-17-00295-s001.zip › Supplementary Data S4 - Molecular Docking Results.xlsx]

## Sheet: Chemical Compounds
Complex	HADDOCK Score	Binding affinity ΔG (kcal/mol)	ΔGscore	Cluster size	RMSD	Van der Waals energy	Electrostatic energy	Desolvation energy	Restraints violation energy	Buried surface area	Z-score
2,4-Dihydroxybenzoic acid_ACE2	-13.9 +/- 1.9	-6.18	171.13	25	0.2 +/- 0.0	-11.4 +/- 0.1	-28.2 +/- 1.5	-1.6 +/- 0.1	19.6 +/- 19.6	270.4 +/- 3.3	-1.7
3-Hydroxy benzoic acid_ACE2	-11.9 +/- 1.9	-6.16	167.59	10	0.1 +/- 0.1	-10.3 +/- 0.3	-28.1 +/- 2.0	-1.9 +/- 0.1	31.2 +/- 17.9	259.8 +/- 1.4	-0.8
Apigenin_ACE2	-20.2 +/- 0.2	-7.14	144.17	14	0.1 +/- 0.0	-20.5 +/- 0.1	14.7 +/- 3.7	-1.2 +/- 0.3	0.3 +/- 0.1	378.2 +/- 3.6	-1.2
Arachidic acid_ACE2	-9.2 +/- 0.9	-7.18	138.24	5	0.2 +/- 0.0	-8.4 +/- 0.5	19.6 +/- 23.6	-4.4 +/- 0.2	16.8 +/- 18.8	555.8 +/- 2.5	0
Behenic acid_ACE2	-25.6 +/- 1.7	-8.47	101.5	4	0.2 +/- 0.0	-14.2 +/- 2.5	-94.2 +/- 10.7	-6.4 +/- 0.8	44.5 +/- 39.9	655.2 +/- 26.6	0
Benzoic acid_ACE2	-7.6 +/- 1.1	-6.24	165.61	9	0.8 +/- 0.0	-9.4 +/- 0.3	-18.9 +/- 2.4	-1.9 +/- 0.2	55.9 +/- 11.8	275.8 +/- 4.6	-0.9
Biotin_ACE2	-12.0 +/- 0.7	-5.59	184.96	10	0.8 +/- 0.0	-13.0 +/- 0.3	-12.3 +/- 16.7	-1.4 +/- 0.2	37.3 +/- 19.8	371.5 +/- 8.0	0
Caffeic acid_ACE2	-14.5 +/- 0.4	-6.63	156.98	11	0.5 +/- 0.0	-11.3 +/- 0.1	-52.8 +/- 3.6	-1.4 +/- 0.2	34.9 +/- 1.5	280.4 +/- 2.4	-1.7
Catechin_ACE2	-19.2 +/- 0.6	-6.3	173.35	5	1.0 +/- 0.0	-18.8 +/- 0.6	-1.7 +/- 0.3	-0.2 +/- 0.2	0.1 +/- 0.0	382.5 +/- 4.2	-2
Chlorogenic acid_ACE2	-17.7 +/- 0.8	-6.51	174.75	5	0.5 +/- 0.0	-19.0 +/- 1.5	-13.3 +/- 18.9	1.1 +/- 0.7	15.4 +/- 20.3	421.4 +/- 4.8	-1.5
Eicosenoic acid_ACE2	-26.0 +/- 3.5	-7.85	117.42	4	0.8 +/- 0.0	-17.1 +/- 1.9	-99.1 +/- 17.7	-2.4 +/- 1.0	34.8 +/- 19.1	594.7 +/- 18.5	-1.6
Ellagic acid_ACE2	-20.6 +/- 0.1	-6.47	172.33	6	0.2 +/- 0.0	-20.6 +/- 0.3	-25.2 +/- 2.9	2.5 +/- 0.2	0.4 +/- 0.0	357.9 +/- 4.1	-1.7
Epicatechin_ACE2	-19.2 +/- 0.6	-6.3	173.35	5	1.0 +/- 0.0	-18.8 +/- 0.6	-1.7 +/- 0.3	-0.2 +/- 0.2	0.1 +/- 0.0	382.5 +/- 4.2	-1.8
Epigallocatechin_ACE2	-14.4 +/- 0.7	-6.19	178.95	4	0.9 +/- 0.0	-21.3 +/- 0.9	4.8 +/- 4.4	1.6 +/- 0.5	48.0 +/- 1.5	402.2 +/- 7.6	-1.5
Ergocalciferol_ACE2	-20.8 +/- 1.3	-7.22	136.69	4	0.4 +/- 0.0	-18.2 +/- 0.7	-0.8 +/- 1.0	-3.9 +/- 0.6	13.8 +/- 17.8	486.2 +/- 11.4	-1.2
Eriodictyol_ACE2	-17.6 +/- 1.5	-6.32	171.52	19	0.4 +/- 0.0	-20.4 +/- 0.6	-16.1 +/- 5.8	3.1 +/- 0.2	11.9 +/- 20.3	395.8 +/- 3.3	-1.2
Ferulic acid_ACE2	-14.6 +/- 1.0	-6.56	162.67	5	1.2 +/- 0.0	-13.1 +/- 0.5	-22.1 +/- 3.5	-3.4 +/- 0.3	40.9 +/- 8.9	357.7 +/- 4.1	-1.2
Fisetin_ACE2	-21.7 +/- 0.3	-6.61	163.59	8	0.7 +/- 0.0	-17.7 +/- 0.2	-23.2 +/- 1.2	-1.7 +/- 0.4	0.0 +/- 0.0	379.6 +/- 4.1	-1.9
Folic acid_ACE2	-34.0 +/- 1.0	-6.93	152.15	58	0.1 +/- 0.0	-27.1 +/- 0.8	-81.5 +/- 1.3	1.2 +/- 0.4	0.3 +/- 0.3	549.0 +/- 11.8	-1.9
Galangin_ACE2	-19.1 +/- 0.1	-6.2	173.26	12	0.7 +/- 0.0	-19.0 +/- 0.2	1.3 +/- 0.4	-0.5 +/- 0.2	2.1 +/- 0.2	382.4 +/- 3.3	-1.5
Gallic acid_ACE2	-10.8 +/- 1.5	-6.36	168	4	1.1 +/- 0.0	-11.2 +/- 0.3	-38.0 +/- 4.6	-0.4 +/- 0.2	46.7 +/- 11.6	266.3 +/- 4.8	-0.9
Gentisic acid_ACE2	-14.2 +/- 0.0	-6.14	169.76	5	0.5 +/- 0.0	-9.1 +/- 0.1	-43.8 +/- 1.8	-0.8 +/- 0.2	0.3 +/- 0.3	218.2 +/- 3.6	-1.2
Hesperetin_ACE2	-15.6 +/- 0.5	-6.74	165.18	7	0.7 +/- 0.0	-17.0 +/- 0.4	3.5 +/- 1.1	-3.9 +/- 0.3	49.3 +/- 0.6	433.1 +/- 3.5	-1
Kaemperol_ACE2	-21.0 +/- 0.4	-6.36	169.8	4	0.9 +/- 0.0	-20.2 +/- 0.4	-10.1 +/- 3.1	0.1 +/- 0.3	0.8 +/- 0.2	369.7 +/- 3.2	-1.8
Lauric acid_ACE2	-11.7 +/- 0.6	-6.4	161.89	4	0.6 +/- 0.0	-9.7 +/- 0.9	8.8 +/- 6.5	-4.5 +/- 0.7	15.9 +/- 19.7	422.6 +/- 8.7	-1
Linolenic acid_ACE2	-21.4 +/- 0.3	-6.73	149.95	2	0.7 +/- 0.0	-15.3 +/- 0.3	-49.8 +/- 0.7	-1.3 +/- 0.5	1.7 +/- 0.9	392.7 +/- 11.7	-2
Luteolin_ACE2	-19.5 +/- 0.5	-7.71	133.35	4	0.9 +/- 0.0	-16.8 +/- 0.4	-26.2 +/- 2.3	-0.1 +/- 0.3	0.0 +/- 0.0	274.0 +/- 4.8	-1.4
Menaquinone-7_ACE2	-42.0 +/- 3.0	-10.09	60.27	4	0.4 +/- 0.0	-24.1 +/- 2.3	-88.3 +/- 4.0	-9.4 +/- 1.2	3.6 +/- 1.4	927.5 +/- 13.0	-1.1
Myricetin_ACE2	-22.3 +/- 0.6	-6.4	173.79	8	0.1 +/- 0.0	-22.0 +/- 0.7	-19.4 +/- 1.3	1.7 +/- 0.1	0.5 +/- 0.1	388.3 +/- 11.2	-1.5
Myristic acid_ACE2	-16.9 +/- 1.0	-6.94	144.54	4	0.2 +/- 0.0	-11.6 +/- 0.3	-10.5 +/- 9.9	-8.1 +/- 0.2	39.2 +/- 0.8	458.2 +/- 10.8	0
Naringenin_ACE2	-15.4 +/- 2.4	-6.26	171.26	8	0.8 +/- 0.0	-20.6 +/- 0.3	-4.4 +/- 3.6	3.1 +/- 0.2	25.1 +/- 24.5	391.1 +/- 1.8	-1
Niacin_ACE2	-9.9 +/- 1.5	-6.01	168.3	9	0.6 +/- 0.0	-8.6 +/- 0.7	-31.3 +/- 7.5	0.6 +/- 0.1	11.8 +/- 17.4	231.5 +/- 2.9	-1.8
o-Coumaric acid_ACE2	-17.4 +/- 0.4	-7.11	141.22	4	0.4 +/- 0.0	-10.3 +/- 0.3	-89.8 +/- 1.3	1.7 +/- 0.1	2.4 +/- 0.1	313.4 +/- 4.1	-1.1
p-Coumaric acid_ACE2	-15.1 +/- 2.5	-6.47	160.66	5	0.7 +/- 0.0	-11.7 +/- 0.3	-38.0 +/- 3.3	-2.8 +/- 0.4	31.6 +/- 30.4	289.1 +/- 3.8	-1.3
p‑hydroxy benzoic acid_ACE2	-10.6 +/- 2.8	-6.33	162.5	6	1.0 +/- 0.0	-9.7 +/- 0.2	-36.1 +/- 6.3	-1.9 +/- 0.3	45.6 +/- 26.3	247.5 +/- 3.8	-1.1
Palmitic acid_ACE2	-25.7 +/- 0.7	-7.65	123.66	2	0.6 +/- 0.0	-18.4 +/- 0.3	-61.6 +/- 5.5	-5.8 +/- 0.1	46.9 +/- 2.2	529.7 +/- 0.1	-1.5
Palmitoleic acid_ACE2	-22.0 +/- 0.9	-7.38	133.45	5	0.1 +/- 0.0	-20.2 +/- 0.3	-53.0 +/- 4.2	-4.0 +/- 0.2	74.2 +/- 13.3	540.4 +/- 4.3	-1
Pantothenic acid_ACE2	-12.6 +/- 1.3	-6.2	176.27	4	0.7 +/- 0.0	-15.0 +/- 0.5	-11.7 +/- 5.6	-0.8 +/- 0.1	43.1 +/- 10.4	366.1 +/- 4.2	-1
Phytonadione_ACE2	-31.6 +/- 1.2	-8.1	114.38	15	0.5 +/- 0.0	-24.6 +/- 0.1	-43.3 +/- 4.4	-3.6 +/- 0.8	9.3 +/- 13.9	672.4 +/- 8.3	-1
Protocatechuic acid_ACE2	-13.4 +/- 0.4	-6.21	167.86	4	0.5 +/- 0.0	-8.7 +/- 0.2	-50.3 +/- 1.0	0.3 +/- 0.2	0.4 +/- 0.2	224.3 +/- 3.8	-1.2
Pyridoxin_ACE2	-10.4 +/- 1.8	-5.95	172.15	4	0.7 +/- 0.0	-10.5 +/- 0.4	-24.7 +/- 1.0	1.7 +/- 0.6	8.8 +/- 15.2	259.3 +/- 6.2	-1.1
Quercetin_ACE2	-20.9 +/- 0.2	-8.75	104.57	7	0.6 +/- 0.0	-18.0 +/- 0.2	-37.2 +/- 2.2	0.7 +/- 0.3	0.3 +/- 0.0	204.0 +/- 6.2	-1.6
Riboflavin_ACE2	-20.0 +/- 1.0	-6.3	171.15	24	1.1 +/- 0.0	-17.8 +/- 0.4	-8.9 +/- 1.4	-1.6 +/- 0.5	2.0 +/- 0.2	433.5 +/- 2.5	-1.7
Rutin_ACE2	-31.8 +/- 0.1	-7.94	156.1	14	0.6 +/- 0.0	-26.1 +/- 0.4	-22.6 +/- 10.9	-3.4 +/- 0.9	0.6 +/- 0.6	630.3 +/- 5.3	-0.8
Salicylic acid_ACE2	-13.1 +/- 1.6	-6.91	144.91	7	0.3 +/- 0.0	-8.6 +/- 0.3	-54.2 +/- 23.4	0.7 +/- 0.9	2.5 +/- 0.3	257.6 +/- 9.5	-1.8
Sinapic acid_ACE2	-17.1 +/- 0.8	-6.66	162.14	9	0.1 +/- 0.0	-14.4 +/- 0.2	-38.4 +/- 6.5	-3.5 +/- 0.2	46.6 +/- 11.2	372.8 +/- 3.6	-1.9
Stearic acid_ACE2	-24.5 +/- 3.3	-8.19	107.93	5	0.2 +/- 0.0	-13.7 +/- 0.7	-88.2 +/- 13.8	-5.0 +/- 0.4	29.9 +/- 17.1	574.8 +/- 15.4	0
Syringic acid_ACE2	-15.8 +/- 0.3	-6.45	166.85	12	0.5 +/- 0.0	-13.6 +/- 0.1	-30.2 +/- 3.0	-3.2 +/- 0.1	40.5 +/- 0.3	331.7 +/- 4.7	-1.4
t-Cinnamic acid_ACE2	-10.7 +/- 0.5	-6.48	157.2	5	0.5 +/- 0.0	-10.9 +/- 0.3	-36.5 +/- 6.7	-3.1 +/- 0.3	69.8 +/- 0.4	270.2 +/- 4.6	-1.3
Thiamine_ACE2	-28.1 +/- 1.0	-7.63	117.03	6	0.7 +/- 0.0	-14.9 +/- 0.5	-147.4 +/- 6.2	1.5 +/- 0.3	0.2 +/- 0.2	407.2 +/- 6.4	-1.4
Tocopherol_ACE2	-33.7 +/- 1.4	-7.87	121.93	9	0.1 +/- 0.0	-26.1 +/- 0.3	5.6 +/- 0.2	-9.1 +/- 0.3	9.2 +/- 14.7	661.8 +/- 3.8	-2.2
Umbelliferone_ACE2	-11.5 +/- 1.0	-6.28	162.38	4	0.7 +/- 0.0	-10.2 +/- 0.2	-44.1 +/- 3.0	3.0 +/- 1.1	0.1 +/- 0.0	236.7 +/- 5.3	-1.8
Vanillic acid_ACE2	-14.5 +/- 0.7	-6.98	148.03	22	1.1 +/- 0.0	-11.8 +/- 0.4	-49.2 +/- 22.9	-1.9 +/- 0.8	41.3 +/- 10.2	289.7 +/- 8.6	-1
Captopril_ACE2 (standard inhibitor)	-11.2 +/- 1.8	-6.25	164.91	5	0.5 +/- 0.0	-12.6 +/- 0.4	-40.5 +/- 7.3	-1.5 +/- 0.5	70.0 +/- 23.3	325.5 +/- 4.1	-1

## Sheet: Protein and Peptide
Complex	HADDOCK Score	Binding affinity ΔG (kcal/mol)	Kd (M)	Cluster size	RMSD	Van der Waals energy	Electrostatic energy	Desolvation energy	Restraints violation energy	Buried surface area	Z-score
Antibacterial peptide enbocin_ACE2	-88.8 +/- 7.5	-8.9	5.1e-07	25	1.2 +/- 0.9	-37.0 +/- 3.9	-200.1 +/- 42.8	-17.3 +/- 4.4	55.1 +/- 11.2	1454.7 +/- 147.6	-2.4
ATP synthase protein 8_ACE2	-92.4 +/- 5.2	-10	8.8e-08	130	0.9 +/- 0.2	-30.5 +/- 2.3	-183.9 +/- 18.1	-29.3 +/- 3.4	41.5 +/- 36.2	1328.1 +/- 80.9	-0.9
Bombyxin A-1_ACE2	-93.6 +/- 3.4	-9	4.4e-07	20	1.4 +/- 0.9	-34.6 +/- 5.1	-336.6 +/- 48.6	0.5 +/- 1.6	78.7 +/- 33.6	1461.4 +/- 50.0	-2.3
Bombyxin A-2_ACE2	-89.3 +/- 2.7	-9.6	1.8e-07	10	1.4 +/- 0.8	-29.4 +/- 3.7	-317.2 +/- 21.4	-9.6 +/- 1.6	131.2 +/- 27.1	1523.7 +/- 87.3	-1.7
Bombyxin A-3_ACE2	-131.8 +/- 4.3	-11.6	6.4e-09	15	0.5 +/- 0.4	-46.3 +/- 4.2	-456.4 +/- 63.5	-0.0 +/- 4.1	57.4 +/- 25.1	2291.1 +/- 155.6	-2.3
Bombyxin A-4_ACE2	-92.1 +/- 8.0	-10.8	2.3e-08	13	0.5 +/- 0.3	-65.2 +/- 10.0	-119.7 +/- 11.7	-10.5 +/- 2.4	75.2 +/- 43.9	1918.9 +/- 130.0	-1.5
Bombyxin A-5_ACE2	-113.2 +/- 10.0	-13.4	3.3e-10	21	0.9 +/- 0.9	-63.7 +/- 4.4	-185.9 +/- 32.4	-26.3 +/- 3.6	140.3 +/- 34.4	2027.5 +/- 136.1	-2.8
Bombyxin A-6_ACE2	-94.9 +/- 8.9	-11.3	1e-08	4	1.3 +/- 0.4	-39.3 +/- 9.1	-309.7 +/- 69.7	-2.9 +/- 2.6	92.8 +/- 36.2	1957.2 +/- 88.2	-1.8
Bombyxin A-7_ACE2	-93.0 +/- 6.1	-10.5	3.7e-08	6	0.5 +/- 0.3	-44.1 +/- 6.7	-303.1 +/- 9.8	-6.2 +/- 3.2	179.8 +/- 70.1	1945.0 +/- 95.0	-1.6
Bombyxin A-8_ACE2	-85.3 +/- 10.7	-9.4	2.3e-07	10	1.5 +/- 0.7	-16.6 +/- 8.6	-363.1 +/- 42.4	-6.9 +/- 3.1	108.2 +/- 32.6	1397.7 +/- 179.9	-1.3
Bombyxin A-9_ACE2	-100.5 +/- 3.2	-9.7	1.5e-07	15	1.4 +/- 0.4	-43.8 +/- 3.5	-277.1 +/- 22.3	-12.0 +/- 3.5	107.8 +/- 61.8	1633.4 +/- 110.8	-1.3
Bombyxin B-1_ACE2	-84.6 +/- 2.9	-9.5	2.1e-07	17	1.5 +/- 0.7	-31.0 +/- 3.4	-259.5 +/- 25.6	-7.6 +/- 2.1	58.6 +/- 26.1	1402.7 +/- 59.6	-2.1
Bombyxin B-10_ACE2	-81.4 +/- 6.2	-10.1	7.1e-08	16	0.8 +/- 0.6	-40.4 +/- 4.9	-180.0 +/- 47.7	-7.8 +/- 4.6	28.5 +/- 30.2	1316.3 +/- 64.3	-1.4
Bombyxin B-11_ACE2	-93.9 +/- 3.6	-9	4.7e-07	15	1.8 +/- 0.6	-39.4 +/- 4.7	-255.5 +/- 28.6	-10.0 +/- 1.9	66.2 +/- 12.5	1365.0 +/- 35.9	-1.4
Bombyxin B-12_ACE2	-76.8 +/- 1.9	-8.7	7.6e-07	44	1.3 +/- 1.1	-18.9 +/- 4.7	-285.5 +/- 26.7	-3.2 +/- 2.6	23.3 +/- 24.2	1003.5 +/- 44.6	-2.2
Bombyxin B-2_ACE2	-85.7 +/- 8.5	-10.4	5e-08	9	1.3 +/- 1.1	-37.8 +/- 2.5	-272.2 +/- 53.1	-4.0 +/- 4.3	104.5 +/- 15.5	1405.5 +/- 199.9	-2.6
Bombyxin B-3_ACE2	-80.3 +/- 6.3	-10.7	2.8e-08	19	0.7 +/- 0.6	-43.7 +/- 7.6	-132.8 +/- 16.2	-14.2 +/- 2.2	42.4 +/- 42.8	1358.9 +/- 99.5	-2
Bombyxin B-4_ACE2	-81.0 +/- 10.0	-10	8.3e-08	9	2.1 +/- 0.4	-36.6 +/- 9.5	-239.3 +/- 40.6	-8.3 +/- 2.0	117.6 +/- 34.6	1404.9 +/- 140.6	-1.7
Bombyxin B-5_ACE2	-70.1 +/- 13.4	-10	9.1e-08	7	0.6 +/- 0.4	-27.6 +/- 5.5	-217.9 +/- 72.3	-6.9 +/- 4.5	79.3 +/- 49.3	1228.9 +/- 129.1	-1.5
Bombyxin B-6_ACE2	-92.6 +/- 1.3	-9.6	1.7e-07	17	1.7 +/- 0.2	-33.5 +/- 2.7	-336.5 +/- 38.9	2.6 +/- 4.5	56.1 +/- 22.1	1504.9 +/- 71.7	-1.4
Bombyxin B-7_ACE2	-87.3 +/- 9.2	-8.5	1.1e-06	9	1.4 +/- 1.9	-42.3 +/- 7.2	-195.8 +/- 24.7	-15.5 +/- 4.0	96.4 +/- 29.8	1418.5 +/- 107.9	-1.9
Bombyxin B-8_ACE2	-96.2 +/- 3.4	-9.8	1.3e-07	28	0.5 +/- 0.4	-52.8 +/- 9.1	-214.4 +/- 45.0	-9.5 +/- 3.1	89.6 +/- 54.1	1663.8 +/- 82.7	-1.8
Bombyxin B-9_ACE2	-87.1 +/- 3.5	-10.6	3.1e-08	75	1.1 +/- 1.0	-32.1 +/- 6.0	-281.1 +/- 24.4	-4.8 +/- 1.7	60.9 +/- 44.6	1542.1 +/- 96.3	-1.3
Bombyxin C-1_ACE2	-94.5 +/- 5.1	-11.9	4.1e-09	91	1.1 +/- 0.7	-55.3 +/- 4.2	-198.0 +/- 24.6	-4.4 +/- 3.7	47.4 +/- 22.0	1787.2 +/- 66.5	-1.9
Bombyxin C-2_ACE2	-83.1 +/- 18.6	-9.3	2.6e-07	5	2.1 +/- 0.1	-34.3 +/- 10.2	-155.3 +/- 31.2	-24.6 +/- 8.3	69.0 +/- 46.8	1494.2 +/- 290.7	-1.6
Bombyxin D-1_ACE2	-97.2 +/- 7.3	-9.7	1.4e-07	14	0.7 +/- 0.4	-42.5 +/- 2.6	-179.7 +/- 12.5	-25.1 +/- 2.3	63.5 +/- 42.7	1591.8 +/- 17.0	-2.2
Bombyxin E-1_ACE2	-92.7 +/- 19.9	-10	9.3e-08	5	1.5 +/- 0.1	-37.6 +/- 11.4	-304.3 +/- 29.6	-4.7 +/- 6.9	104.3 +/- 12.0	1752.6 +/- 197.6	-1.4
Bombyxin F-1_ACE2	-74.3 +/- 3.1	-11.2	1.4e-08	47	2.4 +/- 0.2	-38.3 +/- 2.1	-176.8 +/- 22.2	-8.9 +/- 3.3	82.9 +/- 45.4	1663.1 +/- 153.4	-1.3
Bombyxin G-1_ACE2	-83.7 +/- 5.9	-9.3	2.9e-07	5	1.8 +/- 0.1	-56.4 +/- 3.0	-179.3 +/- 36.6	5.2 +/- 0.7	34.3 +/- 21.1	1624.8 +/- 40.6	-1.6
Bursicon_ACE2_ACE2	-86.9 +/- 4.6	-8.9	5.2e-07	39	2.0 +/- 1.3	-29.6 +/- 4.8	-210.8 +/- 52.2	-23.1 +/- 5.5	79.7 +/- 31.3	1188.8 +/- 25.9	-1.4
Cecropin_ACE2_ACE2	-69.3 +/- 3.1	-7.1	1e-05	55	2.4 +/- 0.1	-22.1 +/- 4.1	-214.3 +/- 16.2	-7.1 +/- 1.3	27.7 +/- 27.9	981.2 +/- 57.7	-1.0
Cecropin-A_ACE2	-87.4 +/- 4.7	-11.7	5.5e-09	25	1.9 +/- 0.0	-41.3 +/- 7.5	-232.1 +/- 28.7	-6.2 +/- 2.0	64.5 +/- 8.4	1627.7 +/- 35.0	-1.2
Cecropin-B_ACE2	-79.7 +/- 5.7	-9.3	2.8e-07	7	0.9 +/- 0.5	-36.4 +/- 9.8	-136.2 +/- 33.5	-19.8 +/- 2.3	37.0 +/- 14.3	1214.3 +/- 127.4	-2.2
Cecropin-D_ACE2	-115.8 +/- 3.1	-10.1	7.9e-08	69	2.3 +/- 0.1	-52.7 +/- 4.9	-221.8 +/- 11.3	-22.9 +/- 2.9	41.3 +/- 14.5	2166.7 +/- 105.4	-1.8
CHH-like protein_ACE2	-80.1 +/- 3.4	-8.9	5.6e-07	23	2.1 +/- 0.2	-26.5 +/- 2.6	-327.0 +/- 15.7	7.1 +/- 2.2	46.4 +/- 29.5	1440.8 +/- 43.2	-1.6
Chorion class A protein L11_ACE2	-102.8 +/- 6.1	-11.7	5.4e-09	23	1.1 +/- 0.7	-59.3 +/- 4.4	-116.5 +/- 18.1	-30.1 +/- 2.9	98.8 +/- 40.4	2151.9 +/- 48.9	-1.4
Chorion class A protein L12_ACE2	-86.0 +/- 13.6	-10.4	4.6e-08	10	2.3 +/- 0.9	-55.4 +/- 7.1	-41.5 +/- 6.9	-38.3 +/- 5.1	160.8 +/- 57.9	1697.3 +/- 139.5	-1.5
Chorion class A protein M2774_ACE2	-89.0 +/- 2.9	-10.9	2e-08	20	1.9 +/- 0.1	-39.9 +/- 5.4	-218.8 +/- 56.0	-10.0 +/- 3.3	46.4 +/- 46.7	1458.8 +/- 72.6	-2.4
Chorion class B protein B.L1_ACE2	-86.4 +/- 4.2	-12.6	1.4e-09	8	2.3 +/- 0.8	-61.9 +/- 5.3	-134.9 +/- 41.8	-9.9 +/- 6.9	123.4 +/- 37.1	2272.0 +/- 164.8	-1.9
Chorion class B protein ERB4_ACE2	-78.0 +/- 1.7	-10.8	2.3e-08	13	2.2 +/- 0.6	-55.5 +/- 3.5	-65.9 +/- 20.8	-26.4 +/- 5.7	171.4 +/- 65.0	1778.2 +/- 85.2	-2.3
Chorion class B protein L11_ACE2	-91.9 +/- 11.9	-12.4	1.7e-09	6	0.7 +/- 0.4	-65.1 +/- 3.7	-150.6 +/- 22.3	-18.2 +/- 3.0	215.4 +/- 78.2	2165.5 +/- 95.6	-1.8
Chorion class B protein L12_ACE2	-95.1 +/- 4.4	-12.7	1.1e-09	5	1.2 +/- 0.1	-67.6 +/- 6.2	-194.7 +/- 16.4	-12.2 +/- 1.5	237.0 +/- 38.3	2045.3 +/- 153.3	-1.8
Chorion class B protein M1768_ACE2	-89.6 +/- 9.1	-14.5	6e-11	6	2.1 +/- 0.1	-68.4 +/- 6.3	-111.0 +/- 21.3	-14.5 +/- 2.2	154.8 +/- 54.5	2059.3 +/- 90.1	-1.2
Chorion class B protein M2410_ACE2	-91.6 +/- 7.3	-10.7	2.7e-08	10	1.2 +/- 0.7	-45.5 +/- 6.6	-242.2 +/- 19.0	-1.8 +/- 2.6	41.6 +/- 24.8	1718.8 +/- 138.9	-1.8
Chorion class B protein M2807_ACE2	-72.4 +/- 12.5	-11.4	9.1e-09	4	2.1 +/- 0.2	-51.5 +/- 5.4	-177.5 +/- 16.9	2.2 +/- 1.5	124.2 +/- 37.2	1802.0 +/- 137.8	-1.6
Chorion class B protein M3A5_ACE2	-78.4 +/- 9.3	-10.6	3.4e-08	5	0.7 +/- 0.5	-45.7 +/- 6.2	-208.7 +/- 41.5	2.7 +/- 3.6	63.1 +/- 48.8	1813.6 +/- 173.5	-1.8
Chorion class CA protein ERA.1_ACE2	-69.1 +/- 8.1	-10	8.3e-08	15	1.0 +/- 0.7	-50.5 +/- 2.5	-135.2 +/- 11.2	-16.5 +/- 3.1	249.6 +/- 41.4	1678.3 +/- 104.5	-1.5
Chorion class CA protein ERA.2_ACE2	-89.5 +/- 5.6	-12.4	1.7e-09	11	1.6 +/- 0.2	-70.1 +/- 2.7	-74.4 +/- 6.2	-21.0 +/- 1.7	165.9 +/- 90.1	2226.4 +/- 75.0	-1.7
Chorion class CA protein ERA.3_ACE2	-89.8 +/- 2.3	-12.6	1.4e-09	54	1.1 +/- 0.7	-66.0 +/- 2.1	-74.4 +/- 13.3	-23.3 +/- 3.2	143.4 +/- 12.8	1799.5 +/- 96.5	-2.2
Chorion class CA protein ERA.4_ACE2	-77.8 +/- 2.4	-10.7	2.7e-08	21	1.5 +/- 0.2	-50.5 +/- 2.0	-68.9 +/- 16.9	-27.0 +/- 3.7	135.1 +/- 8.7	1682.3 +/- 46.3	-1.5
Chorion class CA protein ERA.5_ACE2	-70.2 +/- 5.6	-12.7	1.2e-09	8	1.9 +/- 0.3	-56.9 +/- 3.6	-134.4 +/- 41.3	-6.7 +/- 1.8	202.2 +/- 50.7	1769.7 +/- 145.3	-1.8
Chorion class CB protein M5H4_ACE2	-93.1 +/- 6.3	-11.3	1e-08	9	1.9 +/- 0.7	-48.1 +/- 4.3	-218.3 +/- 40.6	-20.4 +/- 1.9	191.3 +/- 84.7	1841.3 +/- 142.3	-2.1
Chorion class high-cysteine HCA protein 12_ACE2	-73.0 +/- 10.6	-11.9	4.1e-09	5	1.8 +/- 0.2	-51.1 +/- 4.8	-167.5 +/- 28.6	-6.8 +/- 3.0	184.7 +/- 60.9	1820.1 +/- 124.7	-1.6
Chorion class high-cysteine HCA protein 13_ACE2	-60.4 +/- 2.8	-9.6	1.7e-07	29	1.6 +/- 0.0	-35.7 +/- 2.4	-69.4 +/- 28.5	-12.1 +/- 2.3	13.6 +/- 14.7	1187.0 +/- 41.3	-1.3
Chorion class high-cysteine HCB protein 12_ACE2	-85.6 +/- 5.3	-10.9	1.9e-08	16	1.6 +/- 0.1	-53.7 +/- 10.8	-163.5 +/- 57.1	-12.2 +/- 3.6	129.7 +/- 94.7	1972.8 +/- 154.6	-2
Chorion class high-cysteine HCB protein 13_ACE2	-71.4 +/- 18.1	-15	2.7e-11	4	2.0 +/- 0.5	-58.4 +/- 12.0	-178.2 +/- 42.5	0.2 +/- 3.5	224.7 +/- 27.4	2207.2 +/- 375.0	-1.5
Chorion protein ERB.1_ACE2	-99.4 +/- 12.8	-11.9	4e-09	8	1.0 +/- 0.7	-80.2 +/- 5.6	-87.3 +/- 29.5	-29.8 +/- 2.4	280.1 +/- 87.8	2455.1 +/- 228.2	-2.2
Chymotrypsin inhibitor SCI-I_ACE2	-87.2 +/- 5.1	-10	9.6e-08	5	2.0 +/- 0.5	-30.9 +/- 6.8	-323.7 +/- 40.9	-5.4 +/- 7.9	138.3 +/- 66.9	1394.5 +/- 113.3	-2.2
Chymotrypsin inhibitor SCI-II_ACE2	-102.2 +/- 2.8	-11.4	8.5e-09	40	0.6 +/- 0.4	-45.5 +/- 7.5	-282.3 +/- 46.2	-5.4 +/- 3.8	50.8 +/- 24.9	1700.8 +/- 82.4	-2.8
Chymotrypsin inhibitor SCI-III_ACE2	-69.2 +/- 3.9	-8.7	6.9e-07	17	1.7 +/- 0.1	-32.6 +/- 3.7	-258.8 +/- 18.2	11.1 +/- 1.7	41.0 +/- 5.6	1091.6 +/- 50.1	-1.3
Diuretic hormone 41_ACE2	-99.7 +/- 6.0	-12.2	2.4e-09	6	1.8 +/- 2.5	-53.1 +/- 7.1	-202.5 +/- 4.8	-27.2 +/- 8.3	210.9 +/- 42.3	2346.9 +/- 191.5	-2.2
Diuretic hormone 45_ACE2	-98.9 +/- 14.7	-13	6.3e-10	14	1.1 +/- 0.7	-61.0 +/- 8.8	-130.7 +/- 54.8	-27.8 +/- 4.3	159.4 +/- 75.3	1977.3 +/- 193.2	-1.9
Eclosion hormone_ACE2	-62.8 +/- 5.3	-9.2	3.3e-07	22	2.2 +/- 1.1	-31.4 +/- 8.9	-232.7 +/- 20.4	4.9 +/- 2.9	103.1 +/- 18.0	1305.5 +/- 124.2	-1.2
Fibroin_ACE2	-82.3 +/- 5.8	-11.5	7.5e-09	13	1.2 +/- 0.5	-52.4 +/- 3.0	-200.8 +/- 23.7	7.2 +/- 3.5	31.1 +/- 16.2	1752.1 +/- 143.4	-1.6
FMRFamide-related peptides_ACE2	-65.3 +/- 12.9	-12.8	9e-10	6	1.3 +/- 0.8	-60.0 +/- 7.5	-120.4 +/- 50.1	-9.1 +/- 2.5	278.1 +/- 51.9	2256.6 +/- 183.7	-1.3
Fungal protease inhibitor F_ACE2	-82.0 +/- 12.0	-12.9	7.5e-10	7	2.4 +/- 0.3	-44.4 +/- 12.0	-169.1 +/- 14.3	-7.4 +/- 2.8	35.6 +/- 1.1	1645.8 +/- 186.6	-2.2
General odorant-binding protein 1_ACE2	-80.2 +/- 6.7	-11.3	1e-08	6	1.4 +/- 0.2	-55.2 +/- 7.3	-164.5 +/- 19.9	-7.0 +/- 4.1	149.4 +/- 26.9	1944.9 +/- 163.7	-1.6
General odorant-binding protein 2_ACE2	-75.6 +/- 6.9	-10.5	3.7e-08	8	2.5 +/- 0.3	-34.8 +/- 6.5	-233.3 +/- 48.8	-7.2 +/- 3.1	129.5 +/- 42.4	1525.8 +/- 143.8	-2.1
J domain-containing protein_ACE2	-95.3 +/- 3.8	-9.9	1e-07	11	1.1 +/- 0.9	-37.3 +/- 6.7	-373.1 +/- 54.1	1.0 +/- 5.9	156.0 +/- 35.5	1926.9 +/- 45.9	-1.7
Juvenile hormone-binding protein_ACE2	-66.9 +/- 4.7	-8.2	1.8e-06	17	1.6 +/- 0.2	-26.4 +/- 3.3	-243.3 +/- 41.8	6.3 +/- 2.3	18.4 +/- 18.1	951.7 +/- 32.9	-1.6
Large ribosomal subunit protein eL18_ACE2	-91.1 +/- 18.2	-9.8	1.3e-07	5	1.5 +/- 0.1	-34.4 +/- 3.0	-420.8 +/- 88.5	16.3 +/- 1.9	112.0 +/- 35.0	1846.3 +/- 202.0	-1.9
Large ribosomal subunit protein eL38_ACE2	-67.4 +/- 5.6	-8.9	5.6e-07	11	1.7 +/- 0.2	-13.9 +/- 2.9	-353.2 +/- 52.7	11.6 +/- 3.9	55.0 +/- 18.0	1119.8 +/- 76.1	-1.5
Large ribosomal subunit protein uL22_ACE2	-106.1 +/- 8.0	-10.7	3e-08	16	2.0 +/- 0.2	-44.4 +/- 8.7	-390.9 +/- 34.7	5.7 +/- 1.4	107.4 +/- 43.8	1914.8 +/- 171.2	-1.1
Larval cuticle protein LCP-17_ACE2	-121.8 +/- 3.3	-12.4	1.7e-09	9	1.9 +/- 0.4	-75.9 +/- 3.2	-153.1 +/- 28.9	-23.8 +/- 4.5	85.0 +/- 23.2	2482.2 +/- 109.9	-1.4
Larval cuticle protein LCP-22_ACE2	-86.6 +/- 4.3	-9.3	2.6e-07	5	1.9 +/- 0.6	-68.8 +/- 5.3	-161.2 +/- 20.5	-10.0 +/- 4.7	244.5 +/- 46.1	2020.4 +/- 82.4	-1.8
Lebocin-1/2_ACE2	-88.3 +/- 10.7	-12.2	2.4e-09	9	2.1 +/- 0.1	-57.7 +/- 9.8	-192.1 +/- 41.6	-13.0 +/- 2.0	208.0 +/- 57.4	2066.6 +/- 291.5	-1.5
Lebocin-3_ACE2	-69.0 +/- 13.0	-9.5	1.9e-07	7	2.2 +/- 1.2	-36.7 +/- 7.1	-247.6 +/- 30.4	-1.5 +/- 2.3	186.9 +/- 75.5	1569.3 +/- 193.8	-1.5
Lebocin-4_ACE2	-85.2 +/- 9.0	-9.3	2.6e-07	4	2.3 +/- 0.1	-39.1 +/- 7.4	-162.6 +/- 30.8	-23.9 +/- 0.8	103.2 +/- 34.5	1190.0 +/- 61.9	-1.6
Lysozyme_ACE2	-82.6 +/- 3.4	-8.9	5.3e-07	134	2.1 +/- 0.4	-36.7 +/- 6.3	-208.7 +/- 61.3	-5.9 +/- 4.6	17.0 +/- 25.1	1243.7 +/- 50.7	-1
Mediator of RNA polymerase II transcription subunit 29_ACE2	-84.0 +/- 9.6	-9.7	1.5e-07	12	1.4 +/- 0.9	-61.0 +/- 11.3	-165.3 +/- 28.8	3.0 +/- 4.4	70.0 +/- 28.9	2065.0 +/- 189.1	-2.5
Membrane alanyl aminopeptidase_ACE2	-63.5 +/- 1.7	-8.7	7e-07	15	2.3 +/- 0.1	-38.3 +/- 3.4	-138.7 +/- 35.4	-0.9 +/- 4.0	34.5 +/- 10.6	1209.9 +/- 43.7	-1.7
Moricin-1_ACE2	-68.3 +/- 4.4	-8.8	6.5e-07	14	2.6 +/- 0.2	-14.3 +/- 4.1	-304.0 +/- 13.3	6.4 +/- 2.2	4.0 +/- 4.0	986.2 +/- 18.1	-1.6
Moricin-2_ACE2	-54.2 +/- 9.7	-8.7	7e-07	5	2.5 +/- 3.2	-19.7 +/- 9.3	-130.8 +/- 17.4	-13.5 +/- 2.2	50.7 +/- 28.7	813.8 +/- 128.3	-1.3
Myosin heavy chain muscle_ACE2	-78.7 +/- 3.2	-10.6	3.5e-08	21	0.4 +/- 0.2	-42.5 +/- 3.2	-166.7 +/- 25.1	-8.0 +/- 6.9	51.1 +/- 15.7	1287.6 +/- 64.2	-1.7
NADH dehydrogenase [ubiquinone] 1 beta subcomplex subunit 10_ACE2	-81.3 +/- 12.3	-13.6	2.8e-10	4	2.3 +/- 0.2	-37.5 +/- 12.5	-290.1 +/- 20.3	-5.0 +/- 2.8	192.7 +/- 52.2	1987.5 +/- 379.5	-1.9
Nuclear cap-binding protein subunit 2_ACE2	-86.2 +/- 3.0	-10.4	5e-08	15	1.8 +/- 0.4	-42.3 +/- 7.0	-237.2 +/- 31.8	-0.9 +/- 5.0	44.0 +/- 58.6	1525.4 +/- 89.8	-1.5
Partner of bursicon_ACE2	-80.3 +/- 18.8	-8.8	6.4e-07	4	1.1 +/- 0.8	-40.4 +/- 8.5	-212.1 +/- 9.2	-15.1 +/- 3.0	177.1 +/- 108.5	1501.9 +/- 219.1	-1.7
Partner of Y14 and mago_ACE2	-113.9 +/- 2.1	-11	1.8e-08	22	1.1 +/- 0.6	-45.9 +/- 6.3	-456.8 +/- 62.9	13.5 +/- 4.1	98.4 +/- 35.5	1993.1 +/- 38.8	-1.9
PBAN-type neuropeptides_ACE2	-105.2 +/- 5.2	-10.7	2.9e-08	23	1.5 +/- 0.1	-49.0 +/- 9.8	-278.9 +/- 44.9	-19.2 +/- 5.3	187.0 +/- 90.8	2203.0 +/- 202.1	-1.5
Peptidoglycan recognition protein_ACE2	-66.8 +/- 4.5	-9.1	4.1e-07	13	1.8 +/- 0.2	-36.2 +/- 3.7	-234.9 +/- 52.2	5.2 +/- 3.8	111.4 +/- 40.9	1209.6 +/- 40.1	-1.9
Pheromone-binding protein_ACE2	-85.7 +/- 9.0	-10.1	7.4e-08	16	0.6 +/- 0.4	-51.7 +/- 5.5	-236.0 +/- 27.4	3.2 +/- 2.7	99.8 +/- 34.8	1900.7 +/- 122.1	-2
Pro-corazonin_ACE2	-77.4 +/- 10.2	-8.4	1.2e-06	21	1.0 +/- 0.6	-23.8 +/- 1.8	-303.1 +/- 61.0	6.3 +/- 3.6	7.5 +/- 8.7	1223.5 +/- 160.0	-1.2
Profilin_ACE2	-57.0 +/- 6.2	-9.1	3.9e-07	4	1.4 +/- 1.0	-29.1 +/- 3.9	-170.9 +/- 20.8	3.7 +/- 1.9	26.1 +/- 21.7	1150.1 +/- 85.3	-1.8
Protein snakeskin_ACE2	-78.3 +/- 5.0	-9.7	1.4e-07	19	1.6 +/- 0.3	-49.8 +/- 2.7	-81.0 +/- 12.3	-20.1 +/- 2.3	77.5 +/- 35.0	1720.3 +/- 20.4	-1.4
Putative defense protein_ACE2	-110.2 +/- 6.6	-13.9	1.7e-10	12	0.8 +/- 0.6	-61.7 +/- 8.4	-344.6 +/- 15.9	10.9 +/- 1.4	95.0 +/- 19.2	2210.4 +/- 117.6	-2.7
Sericin_ACE2	-38.9 +/- 8.2	-9.7	1.3e-07	5	2.2 +/- 0.2	-45.7 +/- 6.4	-205.4 +/- 42.8	12.0 +/- 2.6	358.8 +/- 41.2	1675.6 +/- 83.4	-2.1
Small ribosomal subunit protein eS21_ACE2	-84.5 +/- 7.4	-12.1	3e-09	8	1.1 +/- 0.1	-52.7 +/- 7.0	-183.3 +/- 14.0	-6.5 +/- 3.9	113.3 +/- 11.4	1850.8 +/- 166.1	-1.5
Small ribosomal subunit protein eS28_ACE2	-64.2 +/- 2.6	-8.6	8.3e-07	7	0.6 +/- 0.4	-29.4 +/- 5.4	-247.4 +/- 23.4	9.8 +/- 2.5	48.9 +/- 15.9	1499.8 +/- 88.2	-1.7
Small ribosomal subunit protein uS11_ACE2	-104.2 +/- 6.5	-10.5	3.9e-08	21	1.8 +/- 0.5	-26.9 +/- 8.2	-454.4 +/- 73.6	6.7 +/- 3.4	69.0 +/- 38.7	1921.5 +/- 42.1	-1.6
Small ribosomal subunit protein uS14_ACE2	-100.7 +/- 9.3	-10.9	2e-08	10	0.5 +/- 0.3	-51.2 +/- 4.4	-198.3 +/- 18.8	-15.6 +/- 4.1	57.6 +/- 16.8	1486.4 +/- 125.9	-1.9
Superoxide dismutase [Cu-Zn]_ACE2	-75.8 +/- 6.2	-10.5	3.7e-08	21	1.0 +/- 0.8	-46.7 +/- 7.0	-171.0 +/- 45.6	-3.7 +/- 2.3	88.0 +/- 24.7	1530.2 +/- 61.4	-1.9
Translationally-controlled tumor protein homolog_ACE2	-94.0 +/- 9.4	-11.1	1.6e-08	7	0.8 +/- 0.5	-37.9 +/- 10.7	-381.7 +/- 72.1	13.5 +/- 5.6	68.4 +/- 6.7	1768.7 +/- 150.7	-2
Trypsin inhibitor_ACE2	-69.1 +/- 3.5	-9.8	1.3e-07	26	0.4 +/- 0.3	-34.7 +/- 3.4	-191.4 +/- 18.9	-2.1 +/- 1.1	58.9 +/- 18.2	1033.9 +/- 25.0	-1.3
Ubiquitin-related modifier 1 homolog_ACE2	-62.1 +/- 11.6	-10.7	2.8e-08	5	2.4 +/- 0.1	-30.7 +/- 7.1	-229.2 +/- 20.4	7.2 +/- 2.6	71.5 +/- 22.8	1375.0 +/- 153.3	-1.9
DX600 peptide_ACE2 (standard inhibitor)	-76.8 +/- 0.9	-8.6	8.2e-07	8	1.4 +/- 0.2	-38.7 +/- 2.9	-79.0 +/- 28.3	-26.1 +/- 4.2	37.5 +/- 17.4	1131.9 +/- 83.2	-1.9
