# Supplementary material for: Unveiling Pharmacological Mechanisms of Bombyx mori (Abresham), a Traditional Arabic Unani Medicine for Ischemic Heart Disease: An Integrative Molecular Simulation Study
Source: Pharmaceutics. 2025 Feb 24;17(3):295. doi: 10.3390/pharmaceutics17030295 (PMC11944354; doi:10.3390/pharmaceutics17030295)
Supplement: Supplementary file 1 [file pharmaceutics-17-00295-s001.zip › Supplementary Data S5 - Molecular Interactions.xlsx]

## Sheet: Chemical Compound
Complex	CC	CO	CN	CX	OO	OX	NO	NN	NX	XX
2,4-Dihydroxybenzoic acid_ACE2	520	433	120	7	81	2	62	0	0	0
3-Hydroxy benzoic acid_ACE2	509	343	120	6	55	1	48	0	0	0
Apigenin_ACE2	765	485	228	0	81	0	72	0	0	0
Arachidic acid_ACE2	1236	457	297	8	31	0	27	0	0	0
Behenic acid_ACE2	1413	487	345	9	35	0	28	0	0	0
Benzoic acid_ACE2	655	363	144	7	52	1	41	0	0	0
Biotin_ACE2	563	394	236	63	61	22	85	27	17	0
Caffeic acid_ACE2	582	425	133	3	73	2	60	0	0	0
Catechin_ACE2	798	602	221	3	105	2	93	0	0	0
Chlorogenic acid_ACE2	864	729	239	2	150	2	130	0	0	0
Eicosenoic acid_ACE2	1014	421	294	0	36	0	27	0	0	0
Ellagic acid_ACE2	691	647	214	0	134	0	119	0	0	0
Epicatechin_ACE2	798	602	221	3	105	2	93	0	0	0
Epigallocatechin_ACE2	766	630	227	0	121	0	109	0	0	0
Ergocalciferol_ACE2	1422	540	396	8	22	1	20	0	0	0
Eriodictyol_ACE2	677	552	211	0	102	0	88	0	0	0
Ferulic acid_ACE2	804	540	182	8	87	3	71	0	0	0
Fisetin_ACE2	847	607	220	4	100	2	92	0	0	0
Folic acid_ACE2	1014	635	674	0	102	0	215	107	0	0
Galangin_ACE2	750	525	227	0	87	0	79	0	0	0
Gallic acid_ACE2	498	501	115	5	95	2	82	0	0	0
Gentisic acid_ACE2	371	330	102	0	71	0	51	0	0	0
Hesperetin_ACE2	1119	778	247	9	122	4	104	0	0	0
Kaemperol_ACE2	749	523	223	0	95	0	83	0	0	0
Lauric acid_ACE2	905	418	212	9	47	0	38	0	0	0
Linolenic acid_ACE2	703	386	233	0	42	0	38	0	0	0
Luteolin_ACE2	815	598	213	4	100	1	93	0	0	0
Menaquinone-7_ACE2	2668	814	655	23	26	0	21	0	0	0
Myricetin_ACE2	721	628	224	0	129	0	115	0	0	0
Myristic acid_ACE2	1102	398	261	5	31	0	29	0	0	0
Naringenin_ACE2	739	499	219	0	87	0	73	0	0	0
Niacin_ACE2	365	223	155	0	40	0	56	14	0	0
o-Coumaric acid_ACE2	640	376	168	0	61	0	52	0	0	0
p-Coumaric acid_ACE2	625	415	203	0	65	0	61	0	0	0
p‑hydroxy benzoic acid_ACE2	476	331	108	5	57	2	43	0	0	0
Palmitic acid_ACE2	1199	445	372	0	30	0	30	0	0	0
Palmitoleic acid_ACE2	1173	499	372	0	42	0	38	0	0	0
Pantothenic acid_ACE2	697	618	243	9	113	3	121	21	1	0
Phytonadione_ACE2	1637	629	461	4	36	0	33	0	0	0
Protocatechuic acid_ACE2	355	329	103	0	73	0	52	0	0	0
Pyridoxin_ACE2	429	303	177	0	50	0	63	14	0	0
Quercetin_ACE2	817	639	256	0	133	0	117	0	0	0
Riboflavin_ACE2	880	619	404	3	95	3	136	41	0	0
Rutin_ACE2	1765	1388	409	8	262	3	223	0	0	0
Salicylic acid_ACE2	494	322	128	0	54	0	49	0	0	0
Sinapic acid_ACE2	773	562	182	6	103	3	89	0	0	0
Stearic acid_ACE2	1233	427	295	6	31	0	27	0	0	0
Syringic acid_ACE2	653	534	148	6	98	2	87	0	0	0
t-Cinnamic acid_ACE2	614	354	199	0	46	0	42	0	0	0
Thiamine_ACE2	721	260	429	89	16	23	88	62	20	0
Tocopherol_ACE2	1904	618	419	12	29	0	23	0	0	0
Umbelliferone_ACE2	460	291	133	0	46	0	45	0	0	0
Vanillic acid_ACE2	580	449	134	5	83	3	65	0	0	0
Captopril_ACE2 (standard inhibitor)	511	341	216	56	58	14	65	18	14	0
Note:
CC: Carbon-carbon interaction
CO: Carbon-oxygen interaction
CN: Carbon-nitrogen interaction
CX: Carbon-any heavy atom interaction
OO: Oxygen-oxygen interaction
OX: Oxygen-any heavy atom interaction
NO: Nitrogen-oxygen interaction
NN: Nitrogen-nitrogen interaction
NX: Nitrogen-any heavy atom interaction
XX: Any heavy-heavy atom interaction

## Sheet: Protein and Peptide
Complex	ICs charged-charged	ICs charged-polar	ICs charged-apolar	ICs polar-polar	ICs polar-apolar	ICs apolar-apolar	NIS charged	NIS apolar
Antibacterial peptide enbocin_ACE2	5	14	19	3	8	3	27.01	36.91
ATP synthase protein 8_ACE2	2	3	23	0	9	7	26.61	36.38
Bombyxin A-1_ACE2	12	5	20	3	4	1	26.6	35.92
Bombyxin A-2_ACE2	9	5	13	1	9	7	26.71	35.87
Bombyxin A-3_ACE2	15	11	37	5	8	8	26.43	35.5
Bombyxin A-4_ACE2	4	17	28	4	13	8	26.52	36.35
Bombyxin A-5_ACE2	3	6	25	0	22	18	26.73	35.25
Bombyxin A-6_ACE2	8	9	13	1	17	18	26.92	35.36
Bombyxin A-7_ACE2	8	9	35	0	3	12	26.9	35.48
Bombyxin A-8_ACE2	13	5	14	0	5	7	26.42	35.62
Bombyxin A-9_ACE2	11	7	14	1	8	4	26.46	35.8
Bombyxin B-1_ACE2	13	10	18	0	4	7	26.82	35.9
Bombyxin B-10_ACE2	10	8	13	1	11	4	27.01	35.42
Bombyxin B-11_ACE2	4	3	24	0	3	9	27.49	35.48
Bombyxin B-12_ACE2	10	1	5	3	10	5	26.81	35.81
Bombyxin B-2_ACE2	10	9	28	2	6	9	26.97	35.24
Bombyxin B-3_ACE2	6	4	21	1	12	7	26.77	36.02
Bombyxin B-4_ACE2	9	6	25	2	7	3	26.82	36.09
Bombyxin B-5_ACE2	14	6	18	0	6	13	27.2	35.81
Bombyxin B-6_ACE2	14	8	20	2	5	4	26.95	35.74
Bombyxin B-7_ACE2	5	7	23	0	1	10	26.81	36.2
Bombyxin B-8_ACE2	9	12	22	3	8	10	26.73	36.24
Bombyxin B-9_ACE2	9	3	21	3	12	9	27.49	35.28
Bombyxin C-1_ACE2	8	15	17	1	18	12	25.93	36.45
Bombyxin C-2_ACE2	6	6	21	2	7	13	26.31	36.56
Bombyxin D-1_ACE2	3	4	21	0	8	7	27.15	35.74
Bombyxin E-1_ACE2	7	13	24	4	9	10	26.11	35.78
Bombyxin F-1_ACE2	8	11	12	1	18	10	27.75	36.42
Bombyxin G-1_ACE2	6	22	15	5	11	3	26.81	35.03
Bursicon_ACE2_ACE2	4	3	14	0	7	3	26.29	36.25
Cecropin_ACE2_ACE2	7	6	7	2	3	2	28.02	35.56
Cecropin-A_ACE2	4	6	21	0	18	17	27.63	37.32
Cecropin-B_ACE2	3	5	16	0	10	9	27.81	37.22
Cecropin-D_ACE2	4	7	24	6	14	20	27.54	36.65
CHH-like protein_ACE2	15	10	18	0	1	1	27.34	36.14
Chorion class A protein L11_ACE2	0	3	30	1	17	12	22.24	41.77
Chorion class A protein L12_ACE2	0	3	20	0	15	12	22.48	41.91
Chorion class A protein M2774_ACE2	7	5	31	0	9	10	24.62	39.69
Chorion class B protein B.L1_ACE2	3	5	31	1	20	22	22.81	42.63
Chorion class B protein ERB4_ACE2	1	2	18	2	20	18	21.92	43.51
Chorion class B protein L11_ACE2	3	4	24	0	22	26	21.92	43.68
Chorion class B protein L12_ACE2	3	8	31	1	21	10	22.47	43.22
Chorion class B protein M1768_ACE2	2	6	36	1	26	19	23.96	40.83
Chorion class B protein M2410_ACE2	3	17	25	2	15	11	24.44	40.86
Chorion class B protein M2807_ACE2	5	7	24	4	19	20	23.85	40.92
Chorion class B protein M3A5_ACE2	6	5	22	3	14	16	24.52	39.19
Chorion class CA protein ERA.1_ACE2	0	8	19	3	16	14	22.68	41.26
Chorion class CA protein ERA.2_ACE2	0	7	21	3	26	22	23.11	41.4
Chorion class CA protein ERA.3_ACE2	0	3	31	3	22	9	22.53	41.58
Chorion class CA protein ERA.4_ACE2	0	6	19	4	20	10	22.57	41.47
Chorion class CA protein ERA.5_ACE2	2	11	27	4	24	13	22.63	41.19
Chorion class CB protein M5H4_ACE2	4	7	37	0	10	10	21.61	42.71
Chorion class high-cysteine HCA protein 12_ACE2	1	8	29	6	20	16	23.26	38.46
Chorion class high-cysteine HCA protein 13_ACE2	0	6	12	0	12	9	27.38	34.62
Chorion class high-cysteine HCB protein 12_ACE2	4	7	26	4	13	21	23.91	36.68
Chorion class high-cysteine HCB protein 13_ACE2	6	18	26	5	32	13	22.2	39.23
Chorion protein ERB.1_ACE2	4	14	28	7	23	20	22.9	42.26
Chymotrypsin inhibitor SCI-I_ACE2	8	11	13	1	10	10	28.27	33.26
Chymotrypsin inhibitor SCI-II_ACE2	10	13	26	1	10	9	28.84	32.84
Chymotrypsin inhibitor SCI-III_ACE2	9	11	17	1	3	0	27.98	34.16
Diuretic hormone 41_ACE2	5	3	22	0	19	16	26.57	37.7
Diuretic hormone 45_ACE2	3	2	25	3	25	17	26.23	38.2
Eclosion hormone_ACE2	14	13	17	3	6	1	26.88	36.56
Fibroin_ACE2	14	13	17	5	17	3	25.29	36.54
FMRFamide-related peptides_ACE2	9	10	27	2	19	14	28.45	35.61
Fungal protease inhibitor F_ACE2	8	10	24	1	19	5	26.31	35.54
General odorant-binding protein 1_ACE2	13	16	16	4	17	14	29.03	34.77
General odorant-binding protein 2_ACE2	15	10	16	0	10	9	29.08	35.73
J domain-containing protein_ACE2	21	8	17	3	6	5	28.67	34.98
Juvenile hormone-binding protein_ACE2	7	9	7	0	5	3	28.41	34
Large ribosomal subunit protein eL18_ACE2	17	14	12	2	10	1	29.25	36.39
Large ribosomal subunit protein eL38_ACE2	13	8	13	0	4	2	30.6	33.68
Large ribosomal subunit protein uL22_ACE2	14	15	15	1	12	12	31.13	33.91
Larval cuticle protein LCP-17_ACE2	4	16	42	4	15	10	25.62	38.43
Larval cuticle protein LCP-22_ACE2	4	15	26	8	12	13	24.83	39.19
Lebocin-1/2_ACE2	13	16	17	3	20	12	26.82	36.92
Lebocin-3_ACE2	7	16	11	4	14	11	26.94	36.69
Lebocin-4_ACE2	6	4	21	0	6	9	27.33	36.67
Lysozyme_ACE2	11	10	13	1	4	4	29.48	32.28
Mediator of RNA polymerase II transcription subunit 29_ACE2	4	14	26	15	18	9	24.06	37.81
Membrane alanyl aminopeptidase_ACE2	11	14	15	1	3	1	27.56	34.44
Moricin-1_ACE2	7	1	17	0	5	2	27.13	37.04
Moricin-2_ACE2	4	2	10	2	11	5	26.98	37.32
Myosin heavy chain muscle_ACE2	8	11	19	0	10	0	28.51	33.99
NADH dehydrogenase [ubiquinone] 1 beta subcomplex subunit 10_ACE2	13	13	25	2	21	12	28.84	34.81
Nuclear cap-binding protein subunit 2_ACE2	10	7	23	1	7	3	29.89	32.66
Partner of bursicon_ACE2	9	14	16	6	9	2	28.73	34.83
Partner of Y14 and mago_ACE2	22	9	19	1	9	3	30.52	35.23
PBAN-type neuropeptides_ACE2	7	10	19	7	19	15	28.76	36.27
Peptidoglycan recognition protein_ACE2	12	13	16	4	7	1	27.3	35.65
Pheromone-binding protein_ACE2	15	10	10	3	13	16	27.59	36.38
Pro-corazonin_ACE2	13	10	14	2	3	2	28.79	34.66
Profilin_ACE2	2	7	14	5	12	8	28.77	33.27
Protein snakeskin_ACE2	5	3	22	5	13	4	24.27	40.15
Putative defense protein_ACE2	17	13	16	8	30	9	26.8	36.51
Sericin_ACE2	3	9	9	17	19	8	22.09	28.41
Small ribosomal subunit protein eS21_ACE2	5	13	30	0	14	18	28.37	35.21
Small ribosomal subunit protein eS28_ACE2	10	13	17	2	4	5	29.05	34.65
Small ribosomal subunit protein uS11_ACE2	16	14	16	3	12	4	28.75	35.9
Small ribosomal subunit protein uS14_ACE2	9	13	18	0	11	7	27.88	33.75
Superoxide dismutase [Cu-Zn]_ACE2	7	6	20	1	11	18	28.05	34.73
Translationally-controlled tumor protein homolog_ACE2	32	9	26	4	4	2	29.95	34.85
Trypsin inhibitor_ACE2	8	11	17	2	9	0	27.97	34.32
Ubiquitin-related modifier 1 homolog_ACE2	10	8	22	3	12	10	29.37	34.52
DX600 peptide_ACE2 (standard inhibitor)	3	3	14	0	5	6	27.88	33.63
Note:
ICs: Number of intermolecular contacts
NIS: Non-interacting surface
